# Supplementary material for: Three-dimensional tracking of the ciliate Tetrahymena reveals the mechanism of ciliary stroke-driven helical swimming
Source: Commun Biol. 2021 Oct 21;4:1209. doi: 10.1038/s42003-021-02756-0 (PMC8531007; doi:10.1038/s42003-021-02756-0)
Supplement: Supplementary file 9 — Supplementary Data 1 [file 42003_2021_2756_MOESM9_ESM.xlsx]

## Sheet: Figure 1d-f
Figure 1d-f		※ The position of the origin is not the same as in plot.
time (sec)	x	y	z	x_rot	y_rot	z_rot
0.01121	607.225	-146.063	27.1384	606.925	-146.063	15.4085
0.02242	611.151	-146.216	29.4801	610.662	-146.216	18.0424
0.03363	615.399	-145.721	29.8302	614.871	-145.721	18.7149
0.04484	619.453	-145.694	31.7046	618.77	-145.694	20.8926
0.05605	623.488	-147.063	31.6143	622.801	-147.063	21.1098
0.06726	627.908	-147.327	33.68	627.051	-147.327	23.5061
0.07847	632.184	-148.953	32.085	631.435	-148.953	22.2413
0.08968	635.668	-150.14	32.5685	634.872	-150.14	22.9887
0.10089	640.411	-151.336	30.6037	639.752	-151.336	21.3908													°
0.1121	644.4	-152.828	30.3296	643.749	-152.828	21.4212
0.12331	647.731	-155.527	30.1034	647.088	-155.527	21.4494
0.13452	651.509	-155.551	29.0596	650.935	-155.551	20.6962
0.14573	656	-156.079	28.0482	655.489	-156.079	20.0297
0.15694	660.227	-156.53	24.1606	660	-156.53	16.4752
0.16815	663.638	-156.137	21.7859	663.582	-156.137	14.3672
0.17936	667.843	-155.85	21.5939	667.789	-155.85	14.4959
0.19057	671.118	-155.211	18.8113	671.267	-155.211	11.9707
0.20178	675.209	-153.793	19.3232	675.307	-153.793	12.7927
0.21299	679.094	-152.602	17.1028	679.35	-152.602	10.8746
0.2242	682.697	-150.789	17.2812	682.929	-150.789	11.3268
0.23541	687.084	-149.304	17.4499	687.29	-149.304	11.8291
0.24662	690.714	-147.972	16.917	690.951	-147.972	11.5741
0.25783	694.732	-146.513	19.1641	694.786	-146.513	14.1207
0.26904	698.421	-145.757	18.2751	698.531	-145.757	13.5151
0.28025	702.579	-145.413	22.0346	702.391	-145.413	17.5803
0.29146	706.223	-145.506	20.7984	706.118	-145.506	16.6252
0.30267	710.244	-145.591	23.6006	709.915	-145.591	19.7255
0.31388	714.122	-146.83	23.5564	713.784	-146.83	19.9766
0.32509	718.028	-147.779	24.8287	717.583	-147.779	21.5427
0.3363	721.954	-149.14	23.923	721.566	-149.14	20.9386
0.34751	725.614	-150.778	24.4139	725.178	-150.778	21.7068
0.35872	729.46	-152.002	22.9783	729.122	-152.002	20.5681
0.36993	733.32	-153.793	23.3576	732.942	-153.793	21.2403
0.38114	737.074	-155.45	21.8499	736.801	-155.45	20.0229
0.39235	740.506	-156.067	19.6914	740.386	-156.067	18.1319
0.40356	744.741	-156.27	19.3636	744.634	-156.27	18.1275
0.41477	748.604	-157.033	17.8819	748.598	-157.033	16.9443
0.42598	752.559	-156.799	14.8936	752.77	-156.799	14.2658
0.43719	756.469	-156.305	14.2939	756.715	-156.305	13.9656
0.4484	760.317	-155.377	12.5056	760.687	-155.377	12.4755
0.45961	764.34	-154.026	10.7169	764.835	-154.026	10.9983
0.47082	768.468	-152.323	10.4771	768.969	-152.323	11.0735
0.48203	772.276	-150.568	8.989	772.879	-150.568	9.87971
0.49324	776.658	-148.609	10.5912	777.127	-148.609	11.8109
0.50445	780.651	-147.253	8.59827	781.26	-147.253	10.1278
0.51566	784.339	-145.55	10.4657	784.795	-145.55	12.2707
0.52687	788.705	-144.355	10.8883	789.116	-144.355	13.0246
0.53808	792.008	-143.681	10.9798	792.402	-143.681	13.3672
0.54929	796.6	-143.023	14.1801	796.737	-143.023	16.9079
0.5605	800.154	-143.379	13.2788	800.35	-143.379	16.2798
0.57171	804.379	-143.89	17.5922	804.234	-143.89	20.9024
0.58292	808.254	-144.857	16.4549	808.184	-144.857	20.0634
0.59413	811.895	-146.325	18.1877	811.683	-146.325	22.0685
0.60534	816.204	-148.226	17.2757	816.049	-148.226	21.4872
0.61655	819.516	-149.662	17.3248	819.348	-149.662	21.7884
0.62776	823.575	-151.807	18.4484	823.309	-151.807	23.2178
0.63897	827.425	-153.669	16.9191	827.264	-153.669	21.9861
0.65018	831.238	-155.337	14.5971	831.243	-155.337	19.9612
0.66139	834.65	-156.188	15.5235	834.574	-156.188	21.1447
0.6726	838.528	-157.364	13.3705	838.605	-157.364	19.2932
0.68381	842.203	-157.768	11.5631	842.407	-157.768	17.7709
0.69502	846.324	-157.643	9.55906	846.669	-157.643	16.0866
0.70623	849.75	-157.065	7.36392	850.252	-157.065	14.1586
0.71744	853.893	-155.968	7.34162	854.384	-155.968	14.4518
0.72865	857.854	-154.808	4.83578	858.525	-154.808	12.2549
0.73986	861.888	-153.128	5.8125	862.473	-153.128	13.536
0.75107	866.027	-151.682	4.12337	866.728	-151.682	12.1669
0.76228	869.786	-150.309	5.55811	870.367	-150.309	13.8837
0.77349	874.376	-148.977	5.74342	874.93	-148.977	14.418
0.7847	878.193	-148.072	6.54665	878.675	-148.072	15.5096
0.79591	882.346	-147.61	7.05496	882.777	-147.61	16.3326
0.80712	886.793	-147.57	10.144	886.976	-147.57	19.7513
0.81833	890.995	-147.856	8.52857	891.288	-147.856	18.4605
0.82954	894.444	-148.781	10.3835	894.586	-148.781	20.5727
0.84075	898.933	-149.667	10.9875	899.016	-149.667	21.5168
0.85196	902.505	-150.848	10.0586	902.649	-150.848	20.8625
0.86317	906.32	-152.211	11.096	906.373	-152.211	22.1874
0.87438	910.11	-153.224	10.2483	910.217	-153.224	21.6308
0.88559	913.152	-154.207	10.4473	913.235	-154.207	22.0609

## Sheet: Figure 1g,h
Figure 1g, h
	Bead 1			Bead 2
time (sec)	x	y	z	x	y	z
0.01	194.182	-70.4022	-20.2578	206.407	-89.7162	-36.5871
0.02	190.686	-67.4693	-20.1996	202.918	-87.8145	-33.4507
0.03	185.534	-65.2619	-23.713	199.425	-86.3423	-31.9368
0.04	181.4	-63.8676	-20.5966	195.66	-84.9296	-28.2233
0.05	176.871	-62.2063	-22.6234	192.74	-83.03	-26.0014
0.06	171.698	-61.971	-22.444	190.646	-81.5039	-23.1058
0.07	167.453	-60.9869	-17.812	187.354	-79.3005	-20.0679
0.08	162.621	-59.9692	-17.0006	184.833	-76.7177	-17.9855
0.09	159.553	-59.8694	-12.727	183.023	-73.9524	-15.8909
0.1	156.445	-59.0829	-11.0077	181.355	-71.1344	-13.9948
0.11	153.872	-58.3387	-6.5538	179.276	-68.1872	-11.8089
0.12	152.384	-56.9727	-6.28722	178.379	-64.9282	-10.6884
0.13	150.832	-55.044	-3.60982	176.738	-60.8975	-9.05296
0.14	149.064	-52.5604	-1.26032	174.469	-58.998	-8.13157
0.15	148.117	-49.5671	1.86323	172.408	-55.155	-8.87652
0.16	146.289	-45.9229	2.64024	170.154	-51.2565	-6.68067
0.17	145.292	-43.275	3.31335	168.079	-49.9431	-6.80898
0.18	143.328	-39.7203	4.46262	164.352	-47.1769	-6.88968
0.19	141.454	-36.1769	3.77886	161.687	-44.0218	-5.07935
0.2	139.346	-33.5421	5.97636	158.622	-42.9931	-6.6513
0.21	135.788	-29.2713	6.4003	154.047	-41.6044	-5.52677
0.22	132.79	-26.8109	7.00938	150.69	-39.9703	-5.98883
0.23	129.806	-24.8104	5.04944	146.933	-40.1669	-5.12592
0.24	126.012	-22.3051	5.53557	142.021	-39.319	-3.89226
0.25	121.707	-20.5425	3.60214	138.318	-38.1844	-3.67213
0.26	117.499	-19.2964	6.21235	134.769	-38.073	-2.85142
0.27	112.398	-19.1806	6.07462	130.202	-37.7473	-1.23683
0.28	108.017	-18.9813	6.30522	127.044	-36.4597	0.279426
0.29	103.011	-19.0469	6.98797	123.309	-36.1029	3.16945
0.3	99.0391	-19.1035	7.41737	119.752	-35.8304	3.97048
0.31	93.9404	-19.2343	9.84806	115.957	-34.3027	6.35837
0.32	89.1964	-18.8635	11.3103	112.742	-32.5912	7.808
0.33	85.6344	-18.625	14.6826	109.01	-31.0064	9.3034
0.34	81.8348	-17.7022	17.9857	105.99	-28.7984	12.4013
0.35	77.7697	-16.7533	18.6338	102.985	-25.9524	13.7638

## Sheet: Figure 2a
Figure 2a	※ The position of the origin is not the same as in plot.
time (sec)	x	y	z
0.01121	2583.17	-1106.37	117.31
0.02242	2584.07	-1105.87	113.879
0.03363	2584.98	-1105.34	111.548
0.04484	2584.33	-1105.18	106.219
0.05605	2584.75	-1105.47	107.29
0.06726	2584.08	-1105.16	106.79
0.07847	2583.83	-1105.15	101.881
0.08968	2583.12	-1105.32	101.502
0.10089	2582.15	-1105.34	99.9516
0.1121	2580.67	-1105.16	98.8611
0.12331	2579.43	-1105.01	96.8454
0.13452	2579	-1104.91	98.092
0.14573	2577.25	-1104.45	97.4137
0.15694	2576.05	-1103.87	95.4748
0.16815	2574.63	-1103.41	95.3705
0.17936	2572.98	-1102.81	99.7607
0.19057	2572.33	-1102.16	96.3266
0.20178	2570.62	-1101.74	100.68
0.21299	2568.89	-1100.14	101.686
0.2242	2568.52	-1099.92	96.5464
0.23541	2567.47	-1098.28	104.937
0.24662	2567.35	-1097.4	97.8627
0.25783	2566.45	-1096.26	110.174
0.26904	2566.23	-1094.23	102.779
0.28025	2566.5	-1093.79	108.531
0.29146	2566.43	-1091.43	110.486
0.30267	2566.88	-1090.96	100.578
0.31388	2567.51	-1089.45	112.899
0.32509	2567.56	-1087.91	105.23
0.3363	2568.59	-1087.01	113.071
0.34751	2570.32	-1085.92	109.577
0.35872	2570.25	-1085.02	108.107
0.36993	2572.18	-1083.5	111.354
0.38114	2572.36	-1082.55	101.696
0.39235	2573.89	-1082.29	105.225
0.40356	2575.24	-1081.42	103.528
0.41477	2576.67	-1080.98	103.043
0.42598	2577.38	-1080.66	102.099
0.43719	2578.22	-1079.87	99.4777
0.4484	2579.15	-1079.9	95.9992
0.45961	2579.15	-1079.72	95.2986
0.47082	2579.75	-1079.9	91.8716
0.48203	2579.25	-1079.85	93.025
0.49324	2579.44	-1079.62	89.2445
0.50445	2578.61	-1079.9	88.0685
0.51566	2577.7	-1079.92	87.8356
0.52687	2576.59	-1079.89	85.5959
0.53808	2575.18	-1079.8	84.4927
0.54929	2574.23	-1080.03	82.0083
0.5605	2572.6	-1079.77	85.4886
0.57171	2571.25	-1079.58	82.6683
0.58292	2569.48	-1079.32	84.718
0.59413	2568.08	-1078.67	82.2801
0.60534	2566.58	-1078.52	84.5799
0.61655	2565.17	-1077.8	87.3389
0.62776	2563.72	-1076.91	88.2567
0.63897	2562.57	-1076.26	88.3081
0.65018	2562.25	-1075.69	90.6585
0.66139	2561	-1074.38	91.5838
0.6726	2561.2	-1073.2	93.4969
0.68381	2560.51	-1071.66	96.3597
0.69502	2560.38	-1070.14	94.0599
0.70623	2560.93	-1069.16	93.1118
0.71744	2561.44	-1067.67	94.7086
0.72865	2561.89	-1066.23	97.452
0.73986	2562.52	-1064.7	97.272
0.75107	2564	-1064.05	95.0334
0.76228	2565.01	-1062.39	102.338
0.77349	2565.98	-1061.2	95.4304
0.7847	2567.08	-1060.57	95.5158
0.79591	2568.4	-1059.7	92.6373
0.80712	2569.33	-1059.04	91.0438
0.81833	2570.91	-1058.59	89.3746
0.82954	2571.74	-1057.97	89.2326
0.84075	2572.49	-1057.42	86.3427
0.85196	2573.05	-1056.93	86.1634
0.86317	2573.18	-1056.75	81.1595
0.87438	2572.89	-1056.94	82.2756
0.88559	2572.98	-1056.8	79.5834
0.8968	2572.49	-1056.87	78.2007
0.90801	2571.65	-1056.72	76.5874
0.91922	2571.23	-1057.42	73.0363
0.93043	2569.62	-1057.28	76.7249
0.94164	2569	-1057.33	70.4055
0.95285	2567.64	-1057.56	73.6558
0.96406	2566.21	-1057.34	71.9019
0.97527	2564.88	-1057.61	70.45
0.98648	2563.24	-1056.9	73.3581
0.99769	2561.58	-1056.63	70.3766
1.0089	2560.41	-1056.23	75.6951
1.02011	2558.8	-1055.49	72.6303
1.03132	2557.15	-1054.89	76.3458
1.04253	2555.96	-1053.46	78.9444
1.05374	2555.23	-1053.1	74.9302
1.06495	2554.63	-1052.19	81.0906
1.07616	2553.56	-1050.58	79.4197
1.08737	2553.65	-1049.73	81.8205
1.09858	2553.39	-1048.17	84.7224
1.10979	2553.22	-1046.81	81.8966
1.121	2553.79	-1045.82	82.5148
1.13221	2554.71	-1044.2	83.0101
1.14342	2555.1	-1043.38	80.6633
1.15463	2556.38	-1042.37	85.8464
1.16584	2557.98	-1041.27	82.1215
1.17705	2558.58	-1040.93	85.4732
1.18826	2560.43	-1038.69	91.7758
1.19947	2560.97	-1038.04	79.5644
1.21068	2562.39	-1037.89	85.5469
1.22189	2563.58	-1036.59	78.9755
1.2331	2564.85	-1036.28	77.0554
1.24431	2566.17	-1035.96	79.5224
1.25552	2566.38	-1034.86	76.1582
1.26673	2567.8	-1034.7	73.8798
1.27794	2567.44	-1034.4	72.3581
1.28915	2567.72	-1034.52	68.8866
1.30036	2567.05	-1034.72	69.8669
1.31157	2566.56	-1034.24	67.9852
1.32278	2566.07	-1034.21	66.5888
1.33399	2564.77	-1034.5	63.1402
1.3452	2563.82	-1034.6	63.3113
1.35641	2562.61	-1034.82	62.0321
1.36762	2561.32	-1034.82	62.8347
1.37883	2559.96	-1034.75	61.769
1.39004	2558.73	-1035	60.8955
1.40125	2556.9	-1034.88	62.2579
1.41246	2555.33	-1034.42	59.4963
1.42367	2554.18	-1034.44	62.5219
1.43488	2552.85	-1033.81	65.3153
1.44609	2551.74	-1033.48	63.2976
1.4573	2550.34	-1032.58	67.2453
1.46851	2549.32	-1031.72	65.6282
1.47972	2549.09	-1031.19	67.9549
1.49093	2548.61	-1030.13	69.9452
1.50214	2548.22	-1029.34	69.12
1.51335	2548.28	-1028.03	75.9073
1.52456	2547.93	-1026.85	71.8495
1.53577	2548.38	-1026.14	72.8652
1.54698	2548.63	-1024.56	71.8843
1.55819	2549.5	-1023.56	70.1808
1.5694	2550.88	-1022.5	74.4626
1.58061	2551.03	-1021.16	73.6485
1.59182	2552.64	-1020.48	74.1312
1.60303	2554.41	-1019.59	77.3451
1.61424	2555.73	-1019.15	73.9927
1.62545	2556.7	-1017.68	80.735
1.63666	2557.8	-1016.54	72.3532
1.64787	2559.26	-1016.52	70.4093
1.65908	2560.56	-1015.81	71.5896
1.67029	2561.76	-1015.39	66.4484
1.6815	2562.83	-1015.11	69.7346
1.69271	2563.57	-1014.89	61.9585
1.70392	2563.95	-1014.72	65.1611
1.71513	2565.17	-1013.93	63.6961
1.72634	2565.11	-1014.45	58.5052
1.73755	2564.73	-1014.37	61.5543
1.74876	2564.47	-1014.46	55.7118
1.75997	2563.6	-1014.66	55.9529
1.77118	2563.09	-1014.62	52.3998
1.78239	2561.45	-1015.13	52.4391
1.7936	2560.62	-1014.82	54.0865
1.80481	2559	-1014.98	50.4675
1.81602	2557.62	-1014.98	50.986
1.82723	2556.63	-1015.13	48.438
1.83844	2554.41	-1014.99	50.8228
1.84965	2553.75	-1014.85	49.0257
1.86086	2551.71	-1014.52	50.3143
1.87207	2550	-1013.88	51.4073
1.88328	2549.11	-1013.69	49.844
1.89449	2547.09	-1012.9	54.1316
1.9057	2546.43	-1012.26	49.1988
1.91691	2545.05	-1011.4	56.6263
1.92812	2544.22	-1010.2	52.1536
1.93933	2544.21	-1009.95	56.2542
1.95054	2542.86	-1008.42	55.7135
1.96175	2542.78	-1007.9	55.2315
1.97296	2542.69	-1006.33	63.2283
1.98417	2542.87	-1005.22	54.0372
1.99538	2543.2	-1004.46	64.3095
2.00659	2543.54	-1002.66	59.0153
2.0178	2543.99	-1002.04	59.137
2.02901	2545.37	-1000.39	61.7314
2.04022	2545.91	-999.857	56.1075
2.05143	2546.96	-998.353	65.6769
2.06264	2548.3	-997.584	56.7839
2.07385	2549.94	-997.386	63.0513
2.08506	2550.97	-996.317	59.5904
2.09627	2552.17	-995.466	68.8158
2.10748	2553.69	-993.821	62.1361
2.11869	2554.11	-993.655	56.1426
2.1299	2556.23	-993.326	59.939
2.14111	2556.47	-992.65	55.5935
2.15232	2558.29	-992.351	56.6819
2.16353	2558.29	-992.457	51.8444
2.17474	2559.16	-992.168	51.9853
2.18595	2559.85	-992.056	48.2667
2.19716	2559.64	-992.222	49.103
2.20837	2560.53	-992.234	45.5548
2.21958	2559.19	-992.546	45.8117
2.23079	2559.32	-992.73	44.6678
2.242	2558.47	-992.643	41.1628
2.25321	2557.78	-993.269	37.8837
2.26442	2556.54	-993.168	41.6169
2.27563	2555.59	-993.19	37.4137
2.28684	2553.94	-993.328	38.8392
2.29805	2552.81	-992.944	38.1508
2.30926	2551.09	-993.261	35.3925
2.32047	2549.21	-992.996	36.9674
2.33168	2548.28	-992.845	36.1236
2.34289	2546.01	-992.551	37.5563
2.3541	2544.42	-992.133	36.0417
2.36531	2542.99	-991.528	38.0623
2.37652	2541.68	-991.135	36.6305
2.38773	2539.96	-990.63	41.2813
2.39894	2538.69	-989.494	40.6201
2.41015	2537.62	-989.183	38.4876
2.42136	2536.76	-988.183	44.1234
2.43257	2536.47	-987.289	40.5129
2.44378	2536.1	-986.814	45.4359
2.45499	2535.93	-985.252	47.0373
2.4662	2536	-984.512	45.1344
2.47741	2536.09	-983.252	49.4775
2.48862	2536.3	-981.742	45.4755
2.49983	2536.84	-980.559	50.1995
2.51104	2537.97	-978.927	49.1205
2.52225	2538.48	-977.968	47.0703
2.53346	2540.13	-976.801	51.3699
2.54467	2541.16	-975.789	46.85
2.55588	2543.04	-974.941	50.8415
2.56709	2544.24	-974.169	48.0107
2.5783	2545.4	-973.897	45.5341
2.58951	2547.11	-972.704	54.6704
2.60072	2547.88	-971.692	50.0264
2.61193	2549.78	-971.278	47.6629
2.62314	2550.5	-970.939	48.2678
2.63435	2551.88	-970.231	45.5551
2.64556	2552.96	-970.017	44.938
2.65677	2553.52	-970.117	42.7806
2.66798	2554.15	-970.048	42.0128
2.67919	2554.48	-969.346	40.4197
2.6904	2554.93	-969.453	35.1615
2.70161	2554.69	-969.738	36.7413
2.71282	2554.56	-969.943	32.721
2.72403	2553.89	-970.604	31.562
2.73524	2553.56	-970.588	34.1568
2.74645	2552.68	-971.091	28.4055
2.75766	2551.77	-971.539	27.7201
2.76887	2551.19	-972.05	23.8722
2.78008	2549.66	-972.449	26.5449
2.79129	2548.88	-972.54	24.7004
2.8025	2547.35	-972.828	24.9693
2.81371	2546.4	-972.532	23.6364
2.82492	2545.3	-972.97	22.6569
2.83613	2543.45	-972.634	24.3791
2.84734	2542.78	-972.911	18.4497
2.85855	2541.16	-972.906	24.4573
2.86976	2539.7	-972.629	18.7047
2.88097	2538.69	-972.616	24.0244
2.89218	2537.22	-971.984	23.4344
2.90339	2535.93	-971.918	22.4462
2.9146	2534.54	-971.309	27.1851
2.92581	2532.7	-970.44	27.0145
2.93702	2532.54	-969.952	27.0096
2.94823	2531.52	-968.784	30.2161
2.95944	2531.71	-968.307	26.3323
2.97065	2531.3	-967.625	31.6003
2.98186	2531.26	-966.513	28.9523
2.99307	2531.6	-966.051	33.9329
3.00428	2531.35	-964.562	33.2811
3.01549	2531.89	-964.029	31.8142
3.0267	2531.55	-962.395	38.5297
3.03791	2531.89	-961.383	32.1355
3.04912	2532.91	-960.502	41.0171
3.06033	2533.73	-959.064	35.0886
3.07154	2534.97	-958.768	34.0918
3.08275	2535.76	-957.839	38.9994
3.09396	2536.6	-957.102	32.6664
3.10517	2538.05	-956.006	39.9607
3.11638	2538.99	-955.301	32.497
3.12759	2540.23	-955.116	33.4089
3.1388	2541.45	-954.236	35.0922
3.15001	2542.35	-953.753	38.0203
3.16122	2543.35	-952.867	37.8591
3.17243	2543.9	-952.539	32.7754
3.18364	2544.82	-951.919	35.7618
3.19485	2545.64	-950.944	36.3365
3.20606	2546.85	-950.43	33.4129
3.21727	2547	-950.29	31.1573
3.22848	2547.44	-950.513	30.6709
3.23969	2548.03	-950.073	29.1506
3.2509	2548.43	-949.929	30.7994
3.26211	2548.91	-949.192	28.2591
3.27332	2549.18	-949.286	22.6028
3.28453	2549.07	-949.682	24.5251
3.29574	2548.84	-949.437	20.51
3.30695	2549.14	-950.059	20.4072
3.31816	2547.89	-949.911	22.8188
3.32937	2548.15	-950.38	17.9293
3.34058	2547.11	-950.249	19.5006
3.35179	2546.46	-950.378	13.0529
3.363	2545.78	-951.015	14.7327
3.37421	2544.49	-950.631	12.6306
3.38542	2543.98	-951.301	13.208
3.39663	2542.44	-950.906	14.8268
3.40784	2541.96	-950.798	10.1938
3.41905	2540.82	-950.828	15.265
3.43026	2539.88	-950.572	11.0527
3.44147	2538.97	-950.814	10.732
3.45268	2537.85	-950.801	11.4789
3.46389	2537.09	-950.447	10.8767
3.4751	2536.21	-950.525	8.1212
3.48631	2535.27	-950.356	10.6921
3.49752	2534.76	-949.931	9.95202
3.50873	2533.96	-950.202	10.0502
3.51994	2533.6	-949.626	10.941
3.53115	2533.29	-950.065	8.91094
3.54236	2532.19	-949.23	16.3098
3.55357	2532.21	-948.962	8.7414
3.56478	2530.64	-948.642	16.9348
3.57599	2530.95	-947.781	10.5256
3.5872	2530.43	-947.829	14.3614
3.59841	2530.06	-947.064	15.1026
3.60962	2530.28	-946.799	15.1293
3.62083	2529.81	-946.181	15.0368
3.63204	2530.08	-946.111	17.4362
3.64325	2529.77	-945.261	19.1426
3.65446	2530.17	-945.178	16.8662
3.66567	2530.57	-944.63	20.9334
3.67688	2530.75	-943.928	18.1972
3.68809	2531.12	-943.946	19.881
3.6993	2530.93	-942.618	20.9487
3.71051	2531.17	-942.595	18.0057
3.72172	2531.72	-941.576	26.066
3.73293	2532.42	-940.986	18.3078
3.74414	2533.42	-941.097	24.8301
3.75535	2534.41	-940.009	24.6542
3.76656	2535.07	-940.255	18.8256
3.77777	2536.27	-940.215	22.2079
3.78898	2537.16	-939.735	19.1714
3.80019	2537.81	-939.984	24.842
3.8114	2538.42	-939.069	27.818
3.82261	2538.92	-938.999	23.0289
3.83382	2539.89	-938.771	26.5642
3.84503	2540.43	-938.511	21.0157
3.85624	2541.12	-938.877	20.8948
3.86745	2541.91	-938.674	20.7589
3.87866	2542.53	-938.855	17.9597
3.88987	2543.53	-938.801	23.7097
3.90108	2544.04	-938.835	22.0339
3.91229	2544.83	-939.096	22.4131
3.9235	2545.37	-938.608	24.2537
3.93471	2546.89	-938.093	16.8622
3.94592	2546.54	-938.49	12.8597
3.95713	2546.8	-939.107	16.1767
3.96834	2547.05	-939.304	16.2423
3.97955	2547.05	-939.76	17.1698
3.99076	2547.67	-939.729	14.5806
4.00197	2547.28	-940.047	13.0867
4.01318	2548.02	-939.671	15.731
4.02439	2547.78	-939.845	10.1717
4.0356	2548.19	-939.944	11.4215
4.04681	2547.99	-940.084	5.62497
4.05802	2547.54	-940.719	4.17921
4.06923	2547.84	-940.864	5.08641
4.08044	2546.4	-941.186	2.2633
4.09165	2546.02	-942.015	5.3105
4.10286	2545.19	-941.897	2.40645
4.11407	2544.64	-942.778	-0.733229
4.12528	2544.06	-942.626	2.41366
4.13649	2543.2	-943.377	-4.46688
4.1477	2542.5	-944.018	1.59115
4.15891	2541.6	-943.834	-0.912649
4.17012	2541.08	-945.227	-4.52565
4.18133	2539.63	-945.031	-0.591955
4.19254	2539.48	-945.442	-7.90635
4.20375	2538.26	-945.885	-0.453612
4.21496	2537.5	-945.516	-4.69848
4.22617	2536.81	-946.383	-3.89212
4.23738	2535.82	-946.211	1.63452
4.24859	2535.29	-946.808	-4.06136
4.2598	2534.73	-947.343	-0.338062
4.27101	2533.94	-947.232	-3.26921
4.28222	2533.55	-947.697	-5.90526
4.29343	2532.99	-947.833	-2.22617
4.30464	2532.3	-948.01	-4.94956
4.31585	2532.02	-948.299	-5.58385
4.32706	2531.65	-948.462	-3.39783
4.33827	2531.04	-948.487	-3.86159
4.34948	2531.03	-948.497	-4.43321
4.36069	2530.66	-948.888	-4.82305
4.3719	2530.61	-948.966	-1.06971
4.38311	2530.75	-949.107	-3.02025
4.39432	2530.21	-949.534	-0.394614
4.40553	2530.88	-949.622	0.00981452
4.41674	2530.41	-949.637	1.02503
4.42795	2530.85	-949.783	1.1462
4.43916	2530.67	-949.986	2.81704
4.45037	2530.65	-950.128	1.62247
4.46158	2531.14	-950.298	4.74673
4.47279	2530.77	-950.273	1.47651
4.484	2531.62	-950.519	5.60314
4.49521	2531.26	-950.202	5.97156
4.50642	2531.82	-950.568	2.14702
4.51763	2532.37	-950.647	8.02148
4.52884	2532.35	-950.618	1.82909
4.54005	2533.23	-951.149	8.03131
4.55126	2533.78	-950.633	6.0109
4.56247	2534.26	-951.206	4.57446
4.57368	2535.06	-950.955	11.4871
4.58489	2535.7	-950.941	4.76839
4.5961	2536.14	-951.192	9.56707
4.60731	2536.8	-950.528	7.77417
4.61852	2537.11	-951.037	5.96374
4.62973	2537.4	-950.824	11.8967
4.64094	2538.14	-950.71	7.94762
4.65215	2538.48	-950.987	7.36404
4.66336	2539.86	-950.877	11.0656
4.67457	2540.4	-950.737	8.06899
4.68578	2541.39	-951.215	9.71323
4.69699	2542.55	-950.948	12.9039
4.7082	2542.98	-951.172	6.68734
4.71941	2544.23	-951.785	10.3744
4.73062	2545.24	-951.373	6.28094
4.74183	2545.68	-952.322	2.96567
4.75304	2547.72	-952.627	7.96054
4.76425	2547.68	-952.608	3.2157
4.77546	2548.94	-953.595	8.07634
4.78667	2549.66	-952.853	8.20245
4.79788	2549.92	-953.667	3.77398
4.80909	2551.74	-953.204	14.4176
4.8203	2551.5	-953.143	5.13427
4.83151	2553.18	-954.238	10.4197
4.84272	2553.7	-953.47	5.8957
4.85393	2553.9	-954.403	0.324574
4.86514	2555.39	-954.137	8.69129
4.87635	2555.29	-954.26	-3.01752
4.88756	2555.93	-954.851	6.57148
4.89877	2557.01	-954.873	6.10847
4.90998	2557.19	-955.726	2.35377
4.92119	2558.65	-955.485	10.8593
4.9324	2558.42	-956.016	2.30901
4.94361	2559.19	-956.445	8.7192
4.95482	2559.66	-956.262	1.18132
4.96603	2560.01	-957.418	-0.399228
4.97724	2560.91	-957.945	0.811778
4.98845	2561.14	-958.607	-1.4303
4.99966	2561.45	-958.908	7.08477
5.01087	2562.14	-958.878	3.05817
5.02208	2562.74	-959.739	-0.706457
5.03329	2563.15	-960.098	-2.34897
5.0445	2563.55	-960.723	-4.63956
5.05571	2563.49	-961.515	-8.21249
5.06692	2563.22	-962.381	-6.99067
5.07813	2562.93	-962.883	-9.14892
5.08934	2562.9	-964.064	-13.3117
5.10055	2562.76	-964.422	-10.2984
5.11176	2561.95	-965.021	-12.6144
5.12297	2562.07	-965.884	-10.5474
5.13418	2561.89	-966.437	-6.91505
5.14539	2560.93	-966.969	-10.9857
5.1566	2560.83	-967.58	-13.9481
5.16781	2560.36	-968.202	-13.898
5.17902	2560.32	-968.702	-15.7751
5.19023	2559.67	-969.365	-16.3384
5.20144	2559.5	-969.777	-14.4952
5.21265	2559.34	-970.578	-17.911
5.22386	2559.18	-971.184	-16.1934
5.23507	2558.35	-971.157	-17.0467
5.24628	2557.62	-971.796	-18.5891
5.25749	2557.19	-972.216	-16.7137
5.2687	2556.06	-972.361	-19.6917
5.27991	2555.43	-972.984	-19.7471
5.29112	2554.37	-973.17	-18.6432
5.30233	2553.53	-973.567	-23.6946
5.31354	2553.1	-973.837	-19.7397
5.32475	2551.91	-973.992	-21.9144
5.33596	2551.49	-974.364	-21.7719
5.34717	2550.1	-974.645	-22.0277
5.35838	2549.45	-974.818	-21.0292
5.36959	2549.24	-975.03	-23.551
5.3808	2547.76	-975.746	-22.8227
5.39201	2547.54	-975.747	-23.207
5.40322	2546.33	-976.402	-24.4781
5.41443	2545.32	-976.499	-20.5291
5.42564	2544.64	-976.681	-24.7434
5.43685	2543.54	-977.318	-22.1873
5.44806	2542.76	-976.89	-21.7319
5.45927	2542.13	-977.307	-23.503
5.47048	2541.11	-977.451	-19.641
5.48169	2540.59	-977.111	-21.3247
5.4929	2539.36	-977.717	-21.4904
5.50411	2539.03	-977.268	-18.408
5.51532	2538.1	-977.349	-21.7971
5.52653	2537.32	-977.552	-18.412
5.53774	2536.72	-977.124	-21.021
5.54895	2536.15	-977.537	-18.2123
5.56016	2535.26	-977.194	-17.3772
5.57137	2534.68	-977.418	-20.5937
5.58258	2533.83	-977.338	-14.3363
5.59379	2533.05	-976.883	-17.5281
5.605	2532.85	-977.185	-14.2825
5.61621	2531.88	-976.78	-13.643
5.62742	2531.52	-976.783	-13.8032
5.63863	2531.35	-976.96	-11.5745
5.64984	2530.77	-976.622	-13.1807
5.66105	2530.87	-976.806	-11.3601
5.67226	2530.27	-976.353	-9.65276
5.68347	2530.48	-976.388	-12.9241
5.69468	2529.87	-976.26	-7.88363
5.70589	2529.61	-975.831	-11.1884
5.7171	2529.59	-976.207	-8.89679
5.72831	2529.26	-975.599	-6.17421
5.73952	2529.51	-975.76	-8.90475
5.75073	2529.05	-975.613	-4.97102
5.76194	2529.32	-975.19	-6.45351
5.77315	2529.04	-975.213	-3.25192
5.78436	2529.11	-974.825	-3.56097
5.79557	2529.03	-974.64	-5.74776
5.80678	2528.61	-974.54	-0.141083
5.81799	2528.85	-973.626	-2.53704
5.8292	2529.11	-973.951	-3.90299
5.84041	2528.97	-973.063	1.47338
5.85162	2529.55	-972.946	-4.9922
5.86283	2529.58	-972.554	1.22268
5.87404	2530.15	-971.911	-0.945362
5.88525	2530.56	-972.084	0.00173725
5.89646	2530.84	-971.23	4.8033
5.90767	2531.11	-971.253	-1.81022
5.91888	2531.76	-970.679	7.62346
5.93009	2531.9	-969.661	2.81819
5.9413	2532.44	-969.953	6.39307
5.95251	2532.86	-968.778	6.63951
5.96372	2533.54	-968.823	2.06556
5.97493	2533.65	-967.853	11.6942
5.98614	2534.56	-967.043	2.40347
5.99735	2534.93	-966.996	9.85884
6.00856	2535.59	-965.539	7.53306
6.01977	2536.16	-965.607	4.40005
6.03098	2537.11	-964.645	13.9479
6.04219	2537.58	-963.567	6.28213
6.0534	2538.04	-963.203	10.112
6.06461	2539.23	-961.919	8.35972
6.07582	2539.35	-961.651	8.91263
6.08703	2540.66	-960.327	9.62281
6.09824	2541.35	-959.621	8.86331
6.10945	2541.68	-958.625	9.64118
6.12066	2543.08	-957.96	6.37165
6.13187	2543.21	-957.394	7.94468
6.14308	2544.11	-956.283	5.25253
6.15429	2545.02	-955.915	5.08506
6.1655	2545.44	-954.879	6.29741
6.17671	2546.48	-954.237	4.29339
6.18792	2546.88	-953.321	5.76076
6.19913	2547.38	-952.743	1.50797
6.21034	2548.6	-952.241	6.34114
6.22155	2548.66	-951.04	4.42505
6.23276	2549.82	-950.675	0.83351
6.24397	2550.4	-949.696	6.8639
6.25518	2550.55	-948.838	0.117735
6.26639	2551.74	-948.39	6.03993
6.2776	2551.86	-946.871	4.38519
6.28881	2552.65	-946.421	5.94984
6.30002	2553.38	-945.092	13.1066
6.31123	2553.44	-943.961	4.20168
6.32244	2554.52	-943.253	11.5362
6.33365	2554.82	-941.64	10.4269
6.34486	2555.09	-941.113	0.704048
6.35607	2555.61	-940.523	7.26595
6.36728	2555.88	-939.092	-1.92317
6.37849	2556.18	-938.942	-4.21106
6.3897	2556.94	-938.333	-4.0582
6.40091	2557.4	-937.882	-8.00728
6.41212	2557.83	-937.685	-5.58557
6.42333	2558.26	-937.118	-0.727012
6.43454	2558.76	-936.778	-0.306801
6.44575	2559.3	-936.551	6.35325
6.45696	2559.65	-935.967	-0.119681
6.46817	2559.86	-935.704	-0.697701
6.47938	2560.06	-934.998	-4.9231
6.49059	2560.81	-934.627	-10.2536
6.5018	2560.56	-934.379	-9.10705
6.51301	2560.88	-934.283	-13.6074
6.52422	2560.96	-934.084	-11.6102
6.53543	2560.88	-934.219	-13.9657
6.54664	2561.42	-934.665	-13.1548
6.55785	2561.33	-934.749	-12.5504
6.56906	2561.44	-935.192	-13.4041
6.58027	2561.43	-934.981	-9.88809
6.59148	2561.24	-934.747	-11.6189
6.60269	2561.5	-935.263	-14.2633
6.6139	2561.81	-935.614	-13.7807
6.62511	2561.83	-936.082	-16.2096
6.63632	2561.71	-936.417	-14.6506
6.64753	2561.98	-936.461	-15.0974
6.65874	2561.73	-936.223	-9.29936
6.66995	2561.47	-936.534	-9.82488
6.68116	2561.56	-936.8	-7.53955
6.69237	2562.47	-936.557	-9.60272
6.70358	2562.76	-936.855	-17.0239
6.71479	2562.74	-936.716	-12.2699
6.726	2562.87	-936.224	-15.2156
6.73721	2562.47	-936.682	-10.0426
6.74842	2562.95	-935.844	-7.85053
6.75963	2563.25	-935.947	-16.5177
6.77084	2563.04	-935.886	-8.83512
6.78205	2563.37	-934.808	-17.7931
6.79326	2562.76	-935.229	-19.2858
6.80447	2562.98	-933.991	-13.6191
6.81568	2562.46	-933.641	-23.2511
6.82689	2562.12	-933.551	-14.0658
6.8381	2562.25	-932.171	-16.122
6.84931	2562.35	-931.934	-14.3093
6.86052	2561.84	-930.794	-19.7478
6.87173	2560.78	-930.942	-25.4508
6.88294	2561.11	-930.784	-18.7425
6.89415	2560.55	-930.541	-26.7387
6.90536	2560.3	-930.776	-17.5701
6.91657	2559.57	-929.753	-18.7405
6.92778	2558.48	-929.791	-21.9188
6.93899	2557.89	-929.489	-18.1889
6.9502	2557.1	-929.108	-22.9418
6.96141	2556.25	-929.157	-21.4795
6.97262	2555.33	-928.573	-20.7062
6.98383	2554.42	-928.243	-25.7613
6.99504	2553.38	-928.209	-20.8859
7.00625	2552.98	-927.521	-25.4961
7.01746	2551.63	-927.512	-28.147
7.02867	2550.38	-927.044	-22.9284
7.03988	2550.13	-926.549	-29.9442
7.05109	2548.48	-926.645	-26.7857
7.0623	2547.29	-926.221	-26.6493
7.07351	2546.65	-925.968	-30.1367
7.08472	2545.16	-926.18	-30.319
7.09593	2544.82	-925.814	-29.3267
7.10714	2544.05	-925.684	-31.9899
7.11835	2542.57	-925.448	-29.07
7.12956	2541.62	-925.409	-33.0623
7.14077	2540.86	-925.283	-31.992
7.15198	2539.78	-925.196	-35.0489
7.16319	2538.56	-925.201	-31.0688
7.1744	2537.36	-924.676	-31.7513
7.18561	2536.2	-924.434	-31.6034
7.19682	2534.68	-924.03	-30.6526
7.20803	2533.52	-923.516	-29.418
7.21924	2533	-923.34	-27.9149
7.23045	2531.45	-923.165	-28.8011
7.24166	2530.52	-922.672	-26.8315
7.25287	2529.41	-922.504	-28.0737
7.26408	2528.07	-922.206	-26.7896
7.27529	2527.51	-921.815	-27.4912
7.2865	2526.05	-921.488	-23.1328
7.29771	2525.29	-920.815	-24.8746
7.30892	2524.66	-920.472	-26.3897
7.32013	2523.43	-920.188	-22.4824
7.33134	2522.71	-919.994	-25.558
7.34255	2521.97	-919.879	-22.8711
7.35376	2521.24	-919.302	-19.6341
7.36497	2520.93	-918.883	-19.4221
7.37618	2520.03	-918.41	-18.7094
7.38739	2519.88	-917.699	-17.2051
7.3986	2519.03	-916.901	-17.0638
7.40981	2518.33	-916.507	-18.3856
7.42102	2518.04	-915.912	-15.0866
7.43223	2517.73	-915.187	-17.1338
7.44344	2517.19	-914.664	-14.2818
7.45465	2516.94	-914.035	-13.1279
7.46586	2516.52	-913.45	-13.9016
7.47707	2516.01	-912.582	-12.0662
7.48828	2515.97	-912.102	-15.1085
7.49949	2515.45	-911.434	-12.9686
7.5107	2515.07	-910.525	-12.1302
7.52191	2515.23	-909.841	-10.8736
7.53312	2514.94	-909.223	-11.3142
7.54433	2515.05	-908.361	-9.73954
7.55554	2515	-907.587	-10.5074
7.56675	2514.9	-906.877	-7.22651
7.57796	2515.42	-905.915	-6.92517
7.58917	2515.08	-905.265	-5.80439
7.60038	2515.4	-904.266	-5.44632
7.61159	2515.48	-902.874	-5.81431
7.6228	2514.88	-901.885	-1.76144
7.63401	2515.57	-900.557	-0.967292
7.64522	2515.38	-899.436	-0.917609
7.65643	2515.77	-897.991	0.765924
7.66764	2515.97	-897.094	-2.96327
7.67885	2515.9	-895.913	0.619578
7.69006	2516.56	-894.751	-0.940439
7.70127	2516.66	-894.064	-2.25607
7.71248	2516.93	-892.742	-0.544047
7.72369	2517.53	-891.8	-2.26439
7.7349	2517.67	-890.453	0.537147
7.74611	2518.04	-889.196	-1.2944
7.75732	2518.23	-888.011	1.24862
7.76853	2518.3	-886.424	0.0418812
7.77974	2518.85	-885.34	0.336338
7.79095	2519.13	-883.847	0.286315
7.80216	2519.39	-882.603	-1.74908
7.81337	2519.97	-881.453	-1.1288
7.82458	2520.06	-879.759	-2.22679
7.83579	2520.03	-878.897	-1.54107
7.847	2520.17	-877.148	0.464115
7.85821	2520.52	-875.994	-2.40372
7.86942	2520.74	-874.833	-1.37765
7.88063	2520.91	-873.403	-3.49051
7.89184	2521.46	-872.64	-3.89415
7.90305	2521.74	-871.315	-5.55761
7.91426	2521.96	-870.104	-4.59492
7.92547	2522.09	-869.088	-5.12968
7.93668	2522.4	-867.698	-5.97949
7.94789	2522.43	-866.636	-6.0782
7.9591	2522.19	-865.089	-3.34864
7.97031	2522.56	-863.889	-7.49654
7.98152	2522	-862.695	-7.00796
7.99273	2522.46	-861.444	-8.39226
8.00394	2522.5	-860.67	-10.6692
8.01515	2522.05	-859.46	-11.3676
8.02636	2522.61	-858.444	-11.79
8.03757	2521.84	-857.22	-11.3469
8.04878	2522.05	-856.17	-11.8343
8.05999	2521.57	-855.117	-12.0992
8.0712	2520.73	-853.689	-11.2662
8.08241	2520.63	-852.43	-11.2954
8.09362	2519.45	-850.688	-12.6441
8.10483	2519.15	-849.735	-16.9645
8.11604	2519.09	-848.818	-16.8761
8.12725	2518.62	-847.687	-19.7071
8.13846	2518.46	-846.942	-21.1856
8.14967	2517.92	-846.356	-18.0054
8.16088	2517.27	-845.474	-21.7909
8.17209	2517.08	-844.697	-21.3668
8.1833	2515.48	-843.654	-22.419
8.19451	2515.16	-842.986	-23.2262
8.20572	2514.23	-842.117	-23.4576
8.21693	2512.27	-840.876	-22.7414
8.22814	2511.69	-839.532	-22.1705
8.23935	2510.04	-838.983	-22.755
8.25056	2508.24	-838.018	-17.6956
8.26177	2506.72	-836.822	-23.8271
8.27298	2505.44	-836.613	-21.8061
8.28419	2506.35	-835.946	-19.6952
8.2954	2506.08	-835.247	-22.9848
8.30661	2505.85	-834.858	-19.0497
8.31782	2505.36	-833.625	-24.5397
8.32903	2503.84	-833.33	-26.8968
8.34024	2502.68	-832.445	-24.9323
8.35145	2502.02	-831.853	-30.1854
8.36266	2500.79	-831.251	-25.5188
8.37387	2499.54	-830.052	-20.0487
8.38508	2498.92	-828.949	-24.7455
8.39629	2498.32	-828.011	-22.1705
8.4075	2497.28	-826.899	-25.4105
8.41871	2495.13	-826.832	-24.2623
8.42992	2494.42	-825.292	-26.6002
8.44113	2493.23	-825.365	-30.4669
8.45234	2491.57	-824.519	-25.9494
8.46355	2490.68	-823.929	-30.752
8.47476	2489.38	-823.764	-24.3604
8.48597	2487.94	-822.949	-28.3732
8.49718	2486.33	-822.933	-27.7951
8.50839	2485.39	-822.339	-28.4015
8.5196	2484.54	-822.031	-30.6654
8.53081	2483.21	-821.892	-28.0297
8.54202	2482.01	-821.567	-27.9156
8.55323	2480.81	-821.283	-28.3963
8.56444	2479.25	-821.065	-27.4751
8.57565	2477.81	-820.662	-25.2504
8.58686	2476.36	-820.613	-24.5836
8.59807	2475.43	-820.138	-23.9992
8.60928	2474.67	-819.989	-25.7583
8.62049	2473.37	-819.695	-19.7323
8.6317	2472.68	-819.253	-24.2585
8.64291	2471.34	-819.233	-22.136
8.65412	2470.68	-818.525	-19.9789
8.66533	2470.16	-818.589	-23.206
8.67654	2469.16	-818.125	-16.7309
8.68775	2468.76	-817.778	-20.1985
8.69896	2468.14	-817.563	-16.4089
8.71017	2467.57	-817.166	-17.0431
8.72138	2467.2	-817.077	-15.4384
8.73259	2466.47	-816.534	-14.0279
8.7438	2466.05	-816.245	-15.3447
8.75501	2465.8	-815.997	-11.0456
8.76622	2465.14	-815.455	-12.9303
8.77743	2465.12	-815.181	-8.93149
8.78864	2464.49	-814.806	-9.92724
8.79985	2464.67	-814.47	-9.76387
8.81106	2464.33	-813.95	-6.96933
8.82227	2464.24	-813.483	-8.5261
8.83348	2464.29	-812.91	-4.54419
8.84469	2463.8	-812.359	-5.25367
8.8559	2463.98	-811.817	-3.00794
8.86711	2463.6	-811.183	-2.45996
8.87832	2463.77	-810.689	-1.08844
8.88953	2464.14	-809.765	-1.2697
8.90074	2463.49	-809.538	-0.334183
8.91195	2463.89	-808.521	0.823058
8.92316	2463.85	-807.817	1.46225
8.93437	2463.77	-807.08	4.46231
8.94558	2464.24	-805.971	0.908873
8.95679	2463.67	-805.711	3.599
8.968	2464	-804.206	5.88053
8.97921	2464.23	-803.722	1.10309
8.99042	2463.99	-802.589	9.87929
9.00163	2464.63	-801.647	2.3277
9.01284	2464.51	-801.099	10.0944
9.02405	2464.74	-799.424	9.17535
9.03526	2465.09	-798.664	6.83056
9.04647	2464.54	-797.809	11.0137
9.05768	2465.18	-796.134	7.67561
9.06889	2465.3	-795.421	10.0059
9.0801	2465.36	-793.909	14.4513
9.09131	2466.15	-792.815	8.94208
9.10252	2466.05	-791.683	12.6682
9.11373	2466.5	-790.133	9.89236
9.12494	2466.62	-789.008	10.4675
9.13615	2466.36	-787.53	11.3608
9.14736	2467.01	-786.274	12.326
9.15857	2466.91	-784.723	13.3205
9.16978	2467.06	-783.433	11.2722
9.18099	2467.35	-781.815	12.3487
9.1922	2467.17	-780.482	9.68147
9.20341	2467.72	-779.142	12.023
9.21462	2467.17	-777.741	11.7787
9.22583	2467.69	-776.468	11.2948
9.23704	2467.67	-774.952	10.1954
9.24825	2467.47	-773.712	7.78608
9.25946	2467.91	-772.193	10.1198
9.27067	2467.2	-770.643	8.20963
9.28188	2467.93	-769.345	8.71637
9.29309	2467.36	-767.714	8.6566
9.3043	2467.5	-766.525	8.53365
9.31551	2467.39	-765.047	8.57598
9.32672	2467.13	-763.95	7.73265
9.33793	2467.01	-762.577	7.63173
9.34914	2466.55	-761.329	5.7387
9.36035	2466.79	-760.376	5.80271
9.37156	2465.81	-758.73	5.45524
9.38277	2466.2	-757.72	3.62176
9.39398	2465.35	-756.012	6.52313
9.40519	2464.8	-755.047	1.2704
9.4164	2464.49	-754.045	5.0146
9.42761	2463.58	-752.53	1.3506
9.43882	2463.31	-751.805	1.7937
9.45003	2462.37	-750.657	0.424735
9.46124	2461.91	-750.042	-1.86818
9.47245	2460.89	-748.833	1.65414
9.48366	2460.47	-747.807	-2.85863
9.49487	2459.73	-747.249	-0.928409
9.50608	2458.63	-745.735	-3.31433
9.51729	2458.26	-745.234	-7.56998
9.5285	2456.99	-744.721	-5.88497
9.53971	2456.11	-743.57	-7.94818
9.55092	2455.4	-743.181	-11.8411
9.56213	2453.72	-742.317	-5.7998
9.57334	2453.02	-741.5	-7.54764
9.58455	2451	-740.736	-1.46824
9.59576	2449.66	-740.028	-3.98873
9.60697	2448.88	-739.299	-5.45492
9.61818	2447.05	-738.688	-9.56453
9.62939	2446.96	-738.171	-9.39992
9.6406	2445.45	-738.015	-13.1084
9.65181	2444.24	-737.538	-9.40425
9.66302	2443.27	-736.937	-14.6472
9.67423	2441.26	-736.787	-10.0364
9.68544	2440.38	-735.933	-12.1914
9.69665	2438.96	-735.757	-14.6217
9.70786	2437.75	-735.485	-10.9439
9.71907	2436.55	-734.959	-14.0268
9.73028	2435.35	-735.012	-14.2238
9.74149	2434.23	-734.181	-10.943
9.7527	2432.6	-733.911	-16.4455
9.76391	2431.54	-733.727	-13.3192
9.77512	2430.28	-733.171	-13.9262
9.78633	2429.02	-733.255	-16.5055
9.79754	2427.76	-733.156	-13.9131
9.80875	2427.06	-732.547	-15.2571
9.81996	2426	-733.028	-15.8472
9.83117	2424.6	-732.433	-10.3398
9.84238	2423.98	-732.406	-15.8709
9.85359	2422.44	-732.665	-11.5076
9.8648	2421.81	-731.845	-13.7696
9.87601	2420.72	-732.28	-13.3792
9.88722	2419.14	-731.98	-9.40962
9.89843	2418.67	-731.874	-12.7546
9.90964	2417.43	-731.87	-8.31931
9.92085	2416.37	-731.614	-11.3016
9.93206	2415.91	-731.937	-8.97331
9.94327	2414.49	-731.495	-7.58634
9.95448	2414.5	-731.561	-12.2268
9.96569	2413.35	-731.526	-6.6881
9.9769	2412.54	-731.117	-8.34439
9.98811	2412.32	-731.42	-6.95037
9.99932	2410.98	-730.9	-4.68923
10.0105	2411.13	-731.138	-8.19639
10.0217	2410.12	-731.076	-3.16577
10.033	2409.65	-730.976	-4.57149
10.0442	2409.24	-731.319	-2.78045
10.0554	2408.5	-730.957	0.284266
10.0666	2408.36	-730.856	-1.71623
10.0778	2407.5	-730.842	3.28648
10.089	2407.42	-730.424	1.5197
10.1002	2407.05	-730.311	3.05783
10.1114	2406.52	-729.878	4.3992
10.1226	2406.84	-729.655	4.5283
10.1338	2406.34	-729.521	5.64265
10.1451	2406.54	-729.042	5.68717
10.1563	2406.35	-728.816	5.53576
10.1675	2406.13	-728.371	10.5114
10.1787	2406.58	-727.456	9.94556
10.1899	2406.02	-727.51	9.62589
10.2011	2406.21	-726.711	15.1406
10.2123	2406.33	-725.888	10.3624
10.2235	2405.97	-725.719	16.0839
10.2347	2406.51	-724.335	15.1837
10.2459	2406.32	-724.187	15.801
10.2572	2406.74	-722.746	20.7319
10.2684	2406.93	-721.99	16.1327
10.2796	2406.84	-721.38	20.7284
10.2908	2407.56	-720.035	18.5797
10.302	2407.63	-719.441	19.5317
10.3132	2408.04	-718.096	23.3054
10.3244	2408.52	-717.097	21.8352
10.3356	2408.48	-715.944	22.5404
10.3468	2409.04	-714.7	23.6953
10.358	2409.16	-713.425	22.93
10.3693	2409.34	-712.516	22.9758
10.3805	2409.51	-710.957	27.9635
10.3917	2409.8	-709.524	22.1883
10.4029	2410.04	-708.271	28.8487
10.4141	2410	-706.313	25.7866
10.4253	2410.51	-705.418	24.6986
10.4365	2410.49	-703.536	29.5074
10.4477	2410.96	-701.949	24.2536
10.4589	2411.28	-700.896	27.2143
10.4701	2411.29	-699.111	25.2594
10.4814	2411.79	-698.118	24.3449
10.4926	2411.66	-696.529	26.3831
10.5038	2411.91	-695.325	23.2634
10.515	2412.08	-693.728	27.839
10.5262	2412.11	-692.484	23.2198
10.5374	2412.01	-691.295	25.2264
10.5486	2411.87	-689.796	25.9289
10.5598	2411.71	-688.743	22.7437
10.571	2411.45	-687.118	25.8954
10.5822	2410.93	-685.939	19.5897
10.5935	2410.92	-684.937	23.3468
10.6047	2410.69	-683.522	21.5358
10.6159	2410.56	-682.631	21.417
10.6271	2410.03	-681.275	21.0201
10.6383	2410	-680.171	21.4857
10.6495	2409.37	-679.104	19.9453
10.6607	2408.91	-677.917	20.239
10.6719	2408.62	-676.843	19.75
10.6831	2407.88	-675.493	17.5996
10.6943	2407.54	-674.612	17.1345
10.7056	2406.53	-673.364	17.254
10.7168	2405.81	-672.17	16.9609
10.728	2405.08	-671.262	14.6236
10.7392	2404.06	-670.156	16.6124
10.7504	2403.27	-669.106	15.3001
10.7616	2402.15	-668.441	11.9497
10.7728	2401.28	-667.331	12.6678
10.784	2400.17	-666.76	8.54508
10.7952	2398.97	-666.125	10.3763
10.8064	2397.78	-665.455	7.69859
10.8177	2396.71	-664.851	7.40509
10.8289	2395.46	-663.866	7.15858
10.8401	2394.14	-663.736	6.79447
10.8513	2392.88	-662.862	8.34837
10.8625	2391.76	-662.334	6.07603
10.8737	2390.51	-661.906	8.34809
10.8849	2389.19	-660.833	5.88563
10.8961	2388.23	-660.919	3.78803
10.9073	2386.64	-660.471	8.19792
10.9185	2385.83	-660.029	3.88413
10.9298	2384.66	-660.363	4.77589
10.941	2383.07	-659.609	6.59263
10.9522	2382.84	-659.605	1.77589
10.9634	2380.85	-659.545	8.53049
10.9746	2380.17	-659.005	2.9914
10.9858	2378.78	-659.314	3.83284
10.997	2377.45	-658.614	6.75646
11.0082	2376.29	-658.956	0.191493
11.0194	2374.69	-659.19	6.47837
11.0306	2373.76	-658.923	2.26209
11.0419	2372.41	-659.513	3.20541
11.0531	2371.32	-659.099	3.82215
11.0643	2370.26	-659.496	1.55663
11.0755	2369.03	-659.781	6.33888
11.0867	2368.1	-659.545	3.89592
11.0979	2366.96	-660.393	3.34999
11.1091	2365.63	-660.25	6.47604
11.1203	2365.09	-660.71	3.7114
11.1315	2363.87	-660.82	8.24338
11.1427	2362.98	-660.826	5.56069
11.154	2362.22	-661.265	8.04208
11.1652	2361.29	-661.386	7.95857
11.1764	2360.65	-661.861	6.21438
11.1876	2359.59	-662.081	10.0656
11.1988	2359.08	-662.397	8.57825
11.21	2358.53	-663.036	8.33409
11.2212	2357.64	-663.113	10.3998
11.2324	2357.73	-663.422	9.03799
11.2436	2357.14	-663.963	12.7562
11.2548	2356.47	-664.065	11.118
11.2661	2356.62	-664.671	13.3281
11.2773	2355.7	-664.744	15.4489
11.2885	2356.02	-664.983	14.8902
11.2997	2355.26	-665.308	18.7571
11.3109	2355.1	-664.964	18.9568
11.3221	2355.48	-665.705	16.4358
11.3333	2354.73	-665.602	23.2851
11.3445	2355.54	-665.489	16.919
11.3557	2355.22	-666.554	21.0735
11.3669	2355.43	-665.952	21.9513
11.3782	2356.07	-666.648	19.1227
11.3894	2355.82	-666.962	25.9071
11.4006	2356.48	-666.342	24.6595
11.4118	2356.77	-667.077	24.2218
11.423	2357.1	-666.746	31.4723
11.4342	2358.05	-666.667	23.5448
11.4454	2358.16	-666.754	33.4838
11.4566	2358.93	-666.144	28.1119
11.4678	2359.29	-666.601	30.2392
11.479	2359.62	-665.791	33.3231
11.4903	2360.48	-666.118	28.3665
11.5015	2361.1	-665.589	36.9515
11.5127	2361.79	-665.223	32.9911
11.5239	2362.44	-665.122	36.3623
11.5351	2363.28	-664.391	34.3578
11.5463	2364.01	-664.34	35.9496
11.5575	2364.8	-663.445	37.7683
11.5687	2365.54	-663.001	36.298
11.5799	2366.45	-662.379	37.4933
11.5911	2367.19	-661.635	37.9787
11.6024	2368.13	-660.846	39.5129
11.6136	2368.9	-660.228	38.1622
11.6248	2369.77	-659.548	39.9615
11.636	2370.44	-658.813	37.8189
11.6472	2371.44	-658.385	39.5603
11.6584	2372.07	-657.527	38.5136
11.6696	2373.23	-657.128	40.6375
11.6808	2374.36	-656.22	42.2844
11.692	2374.91	-655.784	40.1884
11.7032	2375.84	-654.575	42.5621
11.7145	2376.69	-653.783	41.6982
11.7257	2377.4	-652.88	45.0224
11.7369	2378.23	-651.757	42.4942
11.7481	2378.47	-650.875	40.4656
11.7593	2379.71	-650.01	41.5524
11.7705	2380.33	-648.957	42.7204
11.7817	2380.95	-648.225	41.2366
11.7929	2381.79	-647.194	41.8334
11.8041	2382.22	-646.574	40.068
11.8153	2383.07	-645.832	41.2135
11.8266	2383.93	-644.862	40.9292
11.8378	2384.57	-644.057	39.9432
11.849	2385.17	-643.358	39.9257
11.8602	2385.96	-642.376	39.7666
11.8714	2386.27	-641.099	39.5446
11.8826	2386.83	-640.185	39.6976
11.8938	2386.79	-639.06	41.2777
11.905	2387.58	-637.993	38.6334
11.9162	2387.92	-637.102	38.6266
11.9274	2387.86	-635.942	37.1202
11.9387	2388.69	-634.946	36.3529
11.9499	2388.46	-633.959	37.7691
11.9611	2389.15	-632.738	34.2101
11.9723	2389.02	-631.924	34.5263
11.9835	2388.99	-630.675	37.1845
11.9947	2389.42	-629.299	36.9266
12.0059	2388.98	-628.666	36.2196
12.0171	2388.96	-627.048	35.4154
12.0283	2388.48	-625.989	31.3891
12.0395	2388.48	-625.335	32.1309
12.0508	2388.19	-624.099	29.4796
12.062	2387.57	-623.495	27.714
12.0732	2387.15	-622.579	30.4564
12.0844	2386.68	-621.741	28.0482
12.0956	2385.98	-620.734	27.9631
12.1068	2385.46	-619.725	25.7765
12.118	2384.78	-619.066	23.9651
12.1292	2384.03	-617.948	23.848
12.1404	2383.55	-617.188	19.8897
12.1516	2382.57	-616.587	24.2679
12.1629	2382.16	-615.543	20.7053
12.1741	2381.18	-615.247	22.443
12.1853	2380.49	-614.311	23.4099
12.1965	2380.09	-613.737	20.669
12.2077	2378.7	-613.381	19.5974
12.2189	2377.91	-612.755	18.1506
12.2301	2376.58	-612.424	18.3474
12.2413	2375.41	-611.695	17.1491
12.2525	2373.9	-611.38	17.0618
12.2637	2372.77	-610.896	18.3497
12.275	2371.48	-610.766	15.2063
12.2862	2370.44	-610.629	15.7932
12.2974	2369.3	-610.476	15.6668
12.3086	2368.23	-610.707	13.5415
12.3198	2367.22	-610.554	16.5971
12.331	2365.9	-610.41	14.7659
12.3422	2365.04	-610.496	15.4164
12.3534	2363.76	-610.133	15.5517
12.3646	2362.64	-610.454	12.9706
12.3758	2361.81	-610.44	15.7062
12.3871	2360.4	-610.314	12.8015
12.3983	2359.87	-610.63	14.4393
12.4095	2358.39	-610.601	13.7931
12.4207	2357.5	-611.073	14.1989
12.4319	2356.73	-611.128	13.9378
12.4431	2355.37	-611.391	13.6231
12.4543	2354.7	-611.854	12.8329
12.4655	2353.7	-611.713	16.9255
12.4767	2352.76	-612.284	14.242
12.4879	2352.12	-612.506	16.2364
12.4992	2351.01	-612.609	15.69
12.5104	2350.33	-612.782	17.792
12.5216	2349.57	-612.97	17.1946
12.5328	2348.52	-613.127	19.1742
12.544	2348.1	-613.403	17.9785
12.5552	2347.14	-613.576	20.2959
12.5664	2346.67	-614.069	20.0151
12.5776	2346.04	-614.029	21.5724
12.5888	2345.52	-614.559	20.3095
12.6	2345.12	-614.631	22.8457
12.6113	2344.5	-614.863	22.7624
12.6225	2344.13	-615.308	22.3959
12.6337	2343.7	-615.31	27.2637
12.6449	2343.07	-615.187	27.2574
12.6561	2343.16	-615.373	28.6026
12.6673	2342.6	-615.141	30.7403
12.6785	2342.69	-615.147	28.6512
12.6897	2342.77	-615.116	32.4833
12.7009	2342.21	-614.797	31.0441
12.7121	2342.72	-614.984	32.051
12.7234	2341.96	-615.005	34.5965
12.7346	2342.42	-614.7	33.4688
12.7458	2342.51	-614.611	35.9473
12.757	2341.9	-614.372	37.2731
12.7682	2342.86	-614.15	36.6725
12.7794	2342.48	-613.959	37.4821
12.7906	2342.87	-613.625	40.6259
12.8018	2343.28	-613.363	37.1855
12.813	2343.36	-613.251	40.7583
12.8242	2344.35	-612.44	40.8114
12.8355	2344.48	-612.483	40.4919
12.8467	2345.41	-611.676	43.8268
12.8579	2346.35	-611.081	42.0492
12.8691	2346.42	-610.781	42.4466
12.8803	2347.54	-609.545	45.6982
12.8915	2347.96	-609.071	41.9667
12.9027	2349.11	-608.449	46.918
12.9139	2349.99	-607.755	44.8395
12.9251	2350.56	-607.133	47.3775
12.9363	2352.06	-606.318	44.5543
12.9476	2352.41	-605.689	48.0685
12.9588	2353.31	-604.256	49.1913
12.97	2354.66	-603.63	45.3279
12.9812	2354.63	-602.254	49.4835
12.9924	2355.87	-601.258	45.2159
13.0036	2356.1	-600.094	50.8223
13.0148	2356.94	-599.043	45.42
13.026	2358.15	-598.293	50.5839
13.0372	2358.32	-596.706	47.8121
13.0484	2359.42	-595.998	49.5789
13.0597	2359.96	-594.176	51.9391
13.0709	2360.65	-593.337	44.2733
13.0821	2361.12	-591.997	51.0364
13.0933	2361.59	-590.521	45.7373
13.1045	2361.99	-589.582	48.3732
13.1157	2362.72	-587.765	46.9244
13.1269	2363.24	-586.674	45.682
13.1381	2363.25	-585.263	47.8053
13.1493	2363.92	-583.966	44.4695
13.1605	2363.19	-582.991	44.489
13.1718	2364	-581.697	44.1258
13.183	2363.71	-580.589	43.1643
13.1942	2363.79	-579.307	43.9624
13.2054	2364.11	-577.827	42.7757
13.2166	2363.63	-576.577	41.3524
13.2278	2364.03	-575.564	42.5714
13.239	2363.47	-574.098	42.4738
13.2502	2363.54	-573.013	39.1863
13.2614	2362.93	-571.856	41.1545
13.2726	2362.4	-570.631	35.9964
13.2839	2362.09	-570.058	36.7605
13.2951	2361.33	-568.513	38.2193
13.3063	2361.43	-567.861	34.6041
13.3175	2360.52	-566.832	37.5686
13.3287	2360.28	-565.561	33.0429
13.3399	2359.53	-564.971	35.6967
13.3511	2358.76	-563.542	36.9617
13.3623	2358.38	-562.878	32.57
13.3735	2357.19	-562.031	35.1071
13.3847	2356.92	-560.938	30.3837
13.396	2355.96	-560.684	31.6365
13.4072	2355.17	-559.898	28.8288
13.4184	2354.63	-559.528	27.374
13.4296	2353.7	-558.746	27.7866
13.4408	2353.05	-558.19	24.826
13.452	2351.97	-557.699	26.9991
13.4632	2351.22	-556.868	26.6418
13.4744	2350.28	-556.433	26.1438
13.4856	2348.77	-555.805	26.7217
13.4968	2348.05	-555.084	24.6349
13.5081	2346.45	-554.945	23.1901
13.5193	2345.6	-554.452	24.1727
13.5305	2344.38	-554.413	21.4534
13.5417	2343.45	-554.035	24.1624
13.5529	2342.38	-553.927	17.8581
13.5641	2340.9	-554.085	22.8639
13.5753	2340.39	-553.559	20.118
13.5865	2338.86	-554.132	18.2577
13.5977	2337.78	-553.809	20.8006
13.6089	2337.21	-554.163	13.8509
13.6202	2335.85	-554.253	20.362
13.6314	2335.49	-553.849	16.4374
13.6426	2334.49	-554.519	15.0607
13.6538	2333.61	-554.129	17.6078
13.665	2332.94	-554.428	13.564
13.6762	2332.19	-554.524	16.7113
13.6874	2331.19	-554.841	12.3413
13.6986	2330.46	-554.826	14.4742
13.7098	2329.26	-554.974	14.4379
13.721	2328.08	-555.273	11.3191
13.7323	2327.11	-555.807	12.8208
13.7435	2326.05	-555.898	12.5443
13.7547	2325.05	-556.604	13.9469
13.7659	2323.68	-556.931	13.0273
13.7771	2322.94	-557.464	10.9709
13.7883	2321.79	-557.925	9.85863
13.7995	2320.86	-558.331	10.6754
13.8107	2319.91	-558.893	11.3862
13.8219	2319.12	-559.473	9.60512
13.8331	2318.09	-560.501	9.85668
13.8444	2317.17	-560.657	11.4407
13.8556	2316.26	-561.418	6.83992
13.8668	2315.49	-562.809	10.8695
13.878	2314.77	-562.834	12.7445
13.8892	2314.31	-564.126	6.73501
13.9004	2313.24	-564.527	14.718
13.9116	2312.94	-564.837	8.70952
13.9228	2311.84	-565.841	15.5812
13.934	2311.47	-565.879	13.8796
13.9452	2310.65	-567.279	11.4252
13.9565	2310.02	-567.574	16.3958
13.9677	2309.53	-567.883	12.9066
13.9789	2308.79	-568.671	20.7376
13.9901	2308.46	-568.733	16.366
14.0013	2307.78	-569.625	16.9122
14.0125	2307.55	-570.058	20.4385
14.0237	2307.34	-570.412	18.0609
14.0349	2306.89	-571.136	19.1465
14.0461	2306.67	-571.588	20.5195
14.0573	2306.41	-571.946	20.7974
14.0686	2306.04	-572.631	21.2987
14.0798	2305.82	-572.865	21.3372
14.091	2305.39	-573.369	21.1887
14.1022	2305.36	-573.877	23.0359
14.1134	2305.26	-574.233	23.6571
14.1246	2305.15	-574.555	23.7589
14.1358	2305.16	-574.838	24.8093
14.147	2305.03	-575.183	27.548
14.1582	2304.98	-575.581	28.0789
14.1694	2305.03	-576.026	29.3223
14.1807	2305.22	-576.206	28.4798
14.1919	2305.36	-576.734	27.7219
14.2031	2305.45	-576.527	32.4224
14.2143	2306.03	-576.572	30.0479
14.2255	2306.32	-576.697	33.9949
14.2367	2306.81	-576.498	31.6468
14.2479	2307.16	-576.657	34.4397
14.2591	2307.2	-576.351	36.0369
14.2703	2307.97	-576.375	34.2056
14.2815	2308.23	-576.61	37.8017
14.2928	2308.46	-576.02	35.8469
14.304	2309.19	-576.445	36.0511
14.3152	2308.97	-575.811	39.9422
14.3264	2310.15	-575.723	35.0694
14.3376	2310.45	-575.592	42.9606
14.3488	2310.91	-574.82	41.1851
14.36	2311.84	-574.809	39.9373
14.3712	2311.89	-574.308	41.4914
14.3824	2312.72	-573.741	42.8657
14.3936	2313.81	-573.527	41.6386
14.4049	2314	-572.971	46.1881
14.4161	2315.18	-572.297	43.2949
14.4273	2315.94	-571.991	44.2241
14.4385	2316.54	-571.217	47.1151
14.4497	2317.31	-570.56	45.4458
14.4609	2317.85	-569.56	47.2174
14.4721	2318.53	-568.757	46.2885
14.4833	2319.3	-568.025	46.8505
14.4945	2319.67	-566.861	48.7887
14.5057	2320.59	-566.082	46.8327
14.517	2320.88	-565.291	49.8278
14.5282	2321.93	-563.997	47.9254
14.5394	2322.55	-563.604	48.9352
14.5506	2322.81	-562.407	52.1168
14.5618	2323.8	-561.431	47.491
14.573	2323.92	-560.737	50.1599
14.5842	2324.31	-559.693	51.2068
14.5954	2324.98	-558.295	51.9183
14.6066	2325.17	-557.556	50.1076
14.6178	2325.24	-556.409	53.4069
14.6291	2325.85	-555.09	51.2526
14.6403	2325.79	-554.322	51.8187
14.6515	2326.2	-552.658	53.0223
14.6627	2326.33	-551.841	48.5188
14.6739	2326.01	-550.511	55.719
14.6851	2326.39	-549.165	49.8421
14.6963	2326.19	-548.427	51.3563
14.7075	2326.24	-546.835	53.6357
14.7187	2326.25	-545.804	50.8521
14.7299	2326.05	-544.951	52.0162
14.7412	2325.85	-543.39	52.2763
14.7524	2325.41	-542.559	51.2872
14.7636	2324.9	-541.311	52.5572
14.7748	2324.57	-540.192	49.9797
14.786	2323.9	-539.351	52.2711
14.7972	2323.42	-538.226	49.6487
14.8084	2322.9	-537.49	50.7683
14.8196	2321.89	-536.389	50.067
14.8308	2321.66	-535.643	47.6759
14.842	2320.52	-534.985	49.7055
14.8533	2320.09	-533.508	48.4735
14.8645	2319.45	-533.089	45.9262
14.8757	2318.15	-532.166	51.2139
14.8869	2317.66	-531.122	46.098
14.8981	2316.43	-530.542	47.9409
14.9093	2315.25	-529.478	49.9942
14.9205	2314.32	-529.072	45.5924
14.9317	2313.11	-528.559	48.3559
14.9429	2312.18	-527.584	43.7304
14.9541	2311.09	-527.478	44.9744
14.9654	2310.17	-526.508	46.9488
14.9766	2308.92	-526.085	42.586
14.9878	2307.68	-525.744	45.9706
14.999	2306.81	-525.019	43.6447
15.0102	2305.19	-525.098	41.9499
15.0214	2304.1	-524.89	42.9569
15.0326	2303.03	-524.811	39.9876
15.0438	2301.48	-525.142	40.1053
15.055	2300.59	-524.806	43.1465
15.0662	2299.27	-525.056	38.8606
15.0775	2297.78	-525.024	45.3347
15.0887	2297.2	-524.802	37.3515
15.0999	2295.34	-525.697	41.1079
15.1111	2294.81	-525.298	40.0837
15.1223	2293.73	-526.196	37.4098
15.1335	2292.42	-526.149	44.2327
15.1447	2291.83	-525.969	38.878
15.1559	2290.28	-526.837	39.1817
15.1671	2289.43	-526.597	40.7874
15.1783	2288.54	-527.235	36.111
15.1896	2287.4	-527.936	40.4324
15.2008	2286.66	-528.019	37.0842
15.212	2286.05	-528.596	38.4684
15.2232	2285.25	-529.029	41.8416
15.2344	2284.58	-529.283	38.8078
15.2456	2283.7	-530.01	39.6387
15.2568	2283.21	-530.318	38.7806
15.268	2282.8	-530.871	37.0072
15.2792	2282.07	-531.793	38.8255
15.2904	2281.71	-532.382	41.288
15.3017	2281.48	-533.19	36.6357
15.3129	2281.07	-533.995	40.3572
15.3241	2281.02	-534.549	37.3817
15.3353	2280.78	-535.704	38.6752
15.3465	2280.79	-536.027	41.6082
15.3577	2281.14	-536.656	40.3429
15.3689	2281.04	-537.438	41.218
15.3801	2281.25	-537.587	40.7956
15.3913	2281.45	-538.482	41.8703
15.4025	2281.47	-538.768	45.211
15.4138	2282.04	-539.398	42.3651
15.425	2282.24	-540.099	44.9323
15.4362	2282.35	-540.083	47.6779
15.4474	2283.44	-540.923	43.0709
15.4586	2283.43	-541.247	48.2975
15.4698	2284.08	-541.441	44.0556
15.481	2284.29	-541.553	50.1363
15.4922	2284.53	-541.573	46.7503
15.5034	2285.46	-542.358	48.887
15.5146	2285.31	-542.055	52.2243
15.5259	2286.27	-542.398	46.144
15.5371	2286.24	-542.824	51.0741
15.5483	2286.88	-542.688	49.7071
15.5595	2287.88	-543.279	49.6701
15.5707	2288.25	-543.015	53.9786
15.5819	2289.22	-542.829	51.1056
15.5931	2289.58	-543.021	53.418
15.6043	2290.33	-542.648	53.9085
15.6155	2290.94	-542.589	52.953
15.6267	2291.35	-542.604	55.2213
15.638	2292.39	-542.361	52.634
15.6492	2292.84	-542.344	56.0741
15.6604	2293.87	-541.806	56.2359
15.6716	2294.43	-541.473	54.8585
15.6828	2295.26	-541.119	56.4142
15.694	2295.77	-540.85	56.0698
15.7052	2296.38	-540.036	59.0241
15.7164	2297.84	-539.767	53.6563
15.7276	2297.76	-539.091	59.8319
15.7388	2299.08	-538.236	54.6962
15.7501	2299.48	-537.791	58.7974
15.7613	2300.6	-536.925	57.807
15.7725	2301.24	-536.203	57.5772
15.7837	2301.64	-535.272	59.5817
15.7949	2302.1	-534.559	57.8653
15.8061	2302.87	-533.84	59.7047
15.8173	2303.26	-532.77	60.4233
15.8285	2303.9	-531.965	58.0968
15.8397	2304.2	-530.865	61.4279
15.8509	2304.39	-530.05	57.9301
15.8622	2304.89	-528.859	61.3093
15.8734	2305.2	-528.111	58.7261
15.8846	2305.78	-527.102	59.5577
15.8958	2306.37	-526.072	58.4907
15.907	2306.36	-524.967	61.64
15.9182	2306.86	-523.871	59.4863
15.9294	2307.3	-522.709	59.1075
15.9406	2307.12	-521.518	58.8464
15.9518	2307.71	-520.524	61.3474
15.963	2307.3	-519.253	60.0079
15.9743	2307.38	-518.22	58.7838
15.9855	2307.49	-517.072	58.8495
15.9967	2307.2	-515.813	57.3062
16.0079	2307.34	-514.905	59.8356
16.0191	2306.8	-513.498	59.9767
16.0303	2306.94	-512.585	58.2266
16.0415	2306.32	-511.706	59.8156
16.0527	2305.7	-510.53	59.33
16.0639	2305.5	-509.924	56.8916
16.0751	2304.69	-509.14	58.849
16.0864	2304.32	-508.142	58.8566
16.0976	2303.68	-507.671	56.0145
16.1088	2302.55	-507.065	59.1365
16.12	2302.44	-506.227	56.7346
16.1312	2301.65	-505.833	59.3378
16.1424	2301.03	-505.067	59.3111
16.1536	2300.59	-504.603	57.0727
16.1648	2299.62	-504.011	59.3027
16.176	2299.09	-503.223	59.7019
16.1872	2298.42	-502.995	56.723
16.1985	2297.62	-502.216	62.668
16.2097	2296.74	-501.52	55.6579
16.2209	2296.04	-501.446	56.8132
16.2321	2295.02	-500.55	59.2569
16.2433	2294.3	-500.432	55.1557
16.2545	2293.5	-500.192	59.9538
16.2657	2292.43	-499.712	55.3396
16.2769	2291.52	-499.683	57.0013
16.2881	2290.74	-499.235	57.3608
16.2993	2289.39	-499.25	57.5606
16.3106	2288.81	-499.013	57.6091
16.3218	2287.89	-499.007	55.8183
16.333	2287.03	-499.043	57.7641
16.3442	2286.23	-498.966	57.7206
16.3554	2285.38	-499.074	57.6123
16.3666	2285.02	-499.002	55.9142
16.3778	2283.62	-498.988	60.0853
16.389	2283.35	-498.679	56.7586
16.4002	2282.4	-499.151	56.843
16.4114	2281.63	-499.042	58.8186
16.4227	2281.14	-499.223	56.594
16.4339	2280.09	-499.724	59.0735
16.4451	2279.99	-499.497	60.749
16.4563	2279.53	-500.187	57.8732
16.4675	2278.92	-500.229	61.7595
16.4787	2278.86	-500.369	56.4375
16.4899	2278.18	-500.9	62.1302
16.5011	2277.81	-500.691	61.6037
16.5123	2277.58	-501.509	59.1632
16.5235	2277.07	-501.637	63.3588
16.5348	2277.42	-501.773	60.2118
16.546	2277	-502.471	62.9524
16.5572	2277.08	-502.556	63.6903
16.5684	2277.09	-502.662	62.6703
16.5796	2276.92	-503.012	65.0438
16.5908	2277.34	-503.087	62.0701
16.602	2277.11	-503.561	65.1558
16.6132	2277.11	-503.516	66.9159
16.6244	2277.5	-503.762	64.1551
16.6356	2277.7	-504.29	66.8097
16.6469	2277.77	-504.235	68.8652
16.6581	2278.46	-504.466	65.4121
16.6693	2278.74	-504.677	69.5976
16.6805	2279.46	-504.475	68.749
16.6917	2279.92	-504.768	71.5868
16.7029	2280.21	-504.236	73.3518
16.7141	2281.29	-504.545	68.6746
16.7253	2281.29	-504.274	75.0621
16.7365	2282.1	-503.421	76.5909
16.7477	2282.66	-503.955	75.2757
16.759	2282.97	-503.436	76.1359
16.7702	2283.57	-503.353	71.9511
16.7814	2283.93	-503.124	76.1199
16.7926	2284.62	-502.627	74.6876
16.8038	2284.69	-502.253	73.5892
16.815	2285.84	-501.521	79.3373
16.8262	2286.1	-500.955	81.4993

## Sheet: Figure 2b
Figure 2b	※ The position of the origin is not the same as in plot.
time (sec)	x	y	z
0.01121	1909.41	-271.155	42.5605
0.02242	1909.52	-270.902	47.7019
0.03363	1909.74	-270.307	43.9064
0.04484	1910.16	-270.893	42.5196
0.05605	1909.93	-270.667	45.7242
0.06726	1910.49	-269.971	42.8799
0.07847	1910.56	-270.505	41.3347
0.08968	1910.53	-269.531	47.6372
0.10089	1911.17	-269.373	39.9139
0.1121	1911.04	-269.75	44.6791
0.12331	1911.43	-268.712	47.3995
0.13452	1911.14	-268.485	40.7959
0.14573	1910.93	-268.187	46.413
0.15694	1911.33	-267.282	46.2933
0.16815	1911.26	-267.177	45.8196
0.17936	1911.4	-266.475	46.6679
0.19057	1911.23	-266.347	44.7046
0.20178	1911.39	-265.851	46.9185
0.21299	1910.66	-265.442	42.206
0.2242	1911.35	-265.202	46.1727
0.23541	1911.42	-263.908	47.3104
0.24662	1910.82	-263.655	43.0252
0.25783	1911.24	-263.413	47.8801
0.26904	1911.54	-262.191	48.5207
0.28025	1910.76	-262.169	44.9963
0.29146	1911.19	-261.736	45.2878
0.30267	1911.73	-260.556	47.5707
0.31388	1910.62	-259.836	43.6675
0.32509	1911.45	-259.301	44.3572
0.3363	1911.97	-258.335	42.9046
0.34751	1910.75	-257.32	38.9299
0.35872	1911.97	-256.719	45.7521
0.36993	1912.11	-256.056	47.3677
0.38114	1911.92	-255.687	42.8819
0.39235	1912.59	-255.097	46.457
0.40356	1912.77	-254.258	43.6153
0.41477	1913.29	-253.866	41.4399
0.42598	1914.07	-252.871	43.4982
0.43719	1914.02	-251.959	42.7147
0.4484	1914.63	-251.529	42.9275
0.45961	1915.25	-250.353	41.1737
0.47082	1915.32	-250.236	40.3719
0.48203	1916.39	-250	41.3497
0.49324	1917.11	-249.352	39.2826
0.50445	1917.27	-249.116	40.4694
0.51566	1918.17	-248.37	45.3834
0.52687	1919.03	-247.955	43.7347
0.53808	1919.26	-247.359	48.7337
0.54929	1920.61	-246.756	45.9721
0.5605	1921.14	-246.446	44.5844
0.57171	1921.87	-245.756	47.5447
0.58292	1922.87	-245.088	46.647
0.59413	1923.69	-245.17	46.7886
0.60534	1924.26	-244.789	50.4827
0.61655	1925.48	-244.502	48.3216
0.62776	1926.57	-244.647	45.3558
0.63897	1927.42	-244.471	47.3126
0.65018	1928.17	-243.853	50.3548
0.66139	1928.82	-243.861	47.3157
0.6726	1929.87	-243.551	52.4785
0.68381	1930.71	-243.427	46.8889
0.69502	1931.11	-243.236	51.3003
0.70623	1931.79	-242.819	51.0881
0.71744	1932.79	-242.779	47.6387
0.72865	1933.52	-242.984	48.1861
0.73986	1934.07	-242.577	50.7545
0.75107	1935.14	-242.52	48.4393
0.76228	1935.82	-242.722	49.6097
0.77349	1936.22	-242.311	48.566
0.7847	1937.57	-242.481	47.165
0.79591	1937.31	-242.616	48.5742
0.80712	1937.65	-241.984	52.8871
0.81833	1938.85	-242.276	47.4265
0.82954	1939.13	-242.514	54.4368
0.84075	1939.23	-241.827	54.8082
0.85196	1940.61	-241.068	62.6341
0.86317	1940.02	-241.772	56.8229
0.87438	1940.64	-240.605	56.5288
0.88559	1941.42	-241.309	53.7021
0.8968	1941.15	-241.095	58.1716
0.90801	1941.82	-240.182	54.7796
0.91922	1942	-240.646	53.5438
0.93043	1942.03	-239.675	62.0667
0.94164	1942.42	-239.496	53.3394
0.95285	1942.22	-239.495	54.1117
0.96406	1942.43	-239.174	56.9934
0.97527	1942.42	-238.418	53.227
0.98648	1942.37	-238.383	52.1386
0.99769	1942.61	-237.785	59.2795
1.0089	1942.63	-237.165	53.2174
1.02011	1942.67	-237.203	53.6726
1.03132	1942.98	-236.855	58.1707
1.04253	1942.89	-236.221	53.6672
1.05374	1942.82	-235.968	58.3192
1.06495	1942.59	-235.22	60.1588
1.07616	1942.88	-234.537	55.3113
1.08737	1942.49	-234.362	60.4824
1.09858	1942.32	-233.065	61.3622
1.10979	1942.66	-232.938	54.2668
1.121	1942.25	-232.583	61.4887
1.13221	1941.87	-231.485	55.4416
1.14342	1942.13	-231.554	58.2652
1.15463	1941.87	-230.312	63.9255
1.16584	1942.05	-229.732	54.7932
1.17705	1941.91	-229.492	58.752
1.18826	1941.87	-227.964	61.8454
1.19947	1941.96	-227.613	55.3024
1.21068	1941.55	-226.929	58.8061
1.22189	1942.09	-225.477	60.8496
1.2331	1941.83	-225.037	58.5648
1.24431	1941.89	-224.27	61.5739
1.25552	1942.55	-223.15	59.5668
1.26673	1942.17	-222.436	60.2882
1.27794	1942.02	-221.346	59.8352
1.28915	1942.85	-220.199	62.2728
1.30036	1942.3	-218.795	65.343
1.31157	1942.2	-217.885	63.9262
1.32278	1942.68	-216.9	67.912
1.33399	1943.18	-215.72	64.9805
1.3452	1942.96	-215.171	59.4416
1.35641	1943.2	-214.32	65.3531
1.36762	1943.53	-213.326	61.5283
1.37883	1943.58	-212.306	62.6919
1.39004	1944.36	-211.462	62.3197
1.40125	1944.49	-210.393	61.584
1.41246	1944.62	-209.405	62.2347
1.42367	1945.81	-208.721	67.0455
1.43488	1946.2	-207.11	64.3781
1.44609	1945.79	-206.587	58.9702
1.4573	1946.7	-205.262	71.424
1.46851	1947.33	-204.657	60.1447
1.47972	1947.57	-204.158	59.0294
1.49093	1949.02	-202.989	65.3703
1.50214	1949.49	-202.485	58.5
1.51335	1949.75	-202.141	57.7637
1.52456	1951.23	-200.71	63.5471
1.53577	1951.64	-199.396	61.7504
1.54698	1952.23	-198.748	62.5347
1.55819	1953.45	-197.598	60.1118
1.5694	1953.85	-196.401	62.7367
1.58061	1954.63	-196.098	56.8858
1.59182	1955.93	-195.288	54.1244
1.60303	1956.69	-193.533	59.3725
1.61424	1956.45	-190.744	32.3069
1.62545	1957.96	-190.032	33.894
1.63666	1958.74	-190.745	47.0746
1.64787	1959.48	-190.989	55.7345
1.65908	1960.81	-190.444	53.5842
1.67029	1961.65	-188.784	53.1177
1.6815	1962.53	-188.474	54.9388
1.69271	1963.59	-187.655	49.9921
1.70392	1964	-186.784	49.5146
1.71513	1965.39	-186.674	51.828
1.72634	1966.25	-185.986	51.0256
1.73755	1967.16	-185.433	50.4018
1.74876	1968.16	-185.214	50.1552
1.75997	1969.08	-184.544	48.9377
1.77118	1970.15	-184.233	48.7272
1.78239	1971.14	-183.741	55.7026
1.7936	1971.61	-183.032	55.9829
1.80481	1973.28	-182.435	54.856
1.81602	1974.07	-182.224	57.5153
1.82723	1975.07	-181.794	55.4411
1.83844	1976.56	-181.252	56.8328
1.84965	1977.1	-180.979	54.015
1.86086	1978.05	-180.455	54.0208
1.87207	1979.75	-180.172	57.4256
1.88328	1979.9	-179.387	57.317
1.89449	1980.91	-179.185	54.829
1.9057	1982.34	-178.825	57.6743
1.91691	1982.84	-178.532	59.0006
1.92812	1984.07	-178.085	59.5082
1.93933	1985.09	-178.065	57.186
1.95054	1985.99	-177.822	57.3675
1.96175	1987.06	-177.195	56.7181
1.97296	1988.06	-176.762	57.1921
1.98417	1988.63	-176.715	58.4957
1.99538	1990.08	-175.947	60.7636
2.00659	1990.93	-176.024	54.121
2.0178	1991.77	-175.956	60.1013
2.02901	1993.12	-175.13	59.8333
2.04022	1993.79	-175.054	58.6831
2.05143	1994.96	-174.936	60.9058
2.06264	1996.36	-174.396	58.9385
2.07385	1996.73	-174.2	62.11
2.08506	1998.14	-173.531	62.0371
2.09627	1999.35	-173.443	58.4584
2.10748	2000.03	-173.547	60.938
2.11869	2001.45	-172.683	63.4308
2.1299	2002.33	-172.757	56.6472
2.14111	2002.74	-172.653	61.6184
2.15232	2003.99	-171.652	66.1238
2.16353	2004.73	-172.239	58.6783
2.17474	2005.29	-172.142	61.08
2.18595	2006.13	-171.423	59.8582
2.19716	2006.57	-171.428	59.3698
2.20837	2007.03	-170.886	66.998
2.21958	2008.1	-169.942	70.168
2.23079	2008.59	-170.598	60.1392
2.242	2009.1	-170.315	62.2039
2.25321	2009.06	-169.729	60.1233
2.26442	2009.63	-170.199	53.314
2.27563	2009.89	-169.564	58.5282
2.28684	2010.09	-168.735	58.9838
2.29805	2010.79	-168.48	63.3805
2.30926	2011.32	-167.171	72.5658
2.32047	2011.35	-166.72	68.0109
2.33168	2011.75	-166.679	66.7907
2.34289	2011.43	-165.386	72.7863
2.3541	2012.2	-165.332	63.9661
2.36531	2012.08	-164.949	69.2296
2.37652	2012.01	-163.433	70.6655
2.38773	2012.65	-163.405	63.9731
2.39894	2012.24	-162.819	70.9327
2.41015	2012.18	-161.398	68.7342
2.42136	2013.03	-161.596	60.1666
2.43257	2012.6	-160.676	71.4714
2.44378	2012.89	-159.576	64.7429
2.45499	2014.21	-159.164	74.3306
2.4662	2013.21	-157.665	75.0309
2.47741	2014.06	-156.471	76.9118
2.48862	2013.39	-157.152	66.8249
2.49983	2012.91	-155.2	75.2072
2.51104	2014.18	-154.079	78.5548
2.52225	2012.85	-154.338	74.3668
2.53346	2012.57	-152.78	73.0715
2.54467	2013.4	-152.928	66.8053
2.55588	2012.25	-151.391	77.193
2.56709	2012.52	-150.533	73.1835
2.5783	2012.75	-150.87	68.1742
2.58951	2012.06	-149.176	78.3579
2.60072	2012.21	-148.131	72.4203
2.61193	2012.1	-147.839	72.8178
2.62314	2011.94	-147.109	73.3313
2.63435	2012.15	-146.259	74.4779
2.64556	2011.75	-145.496	71.6847
2.65677	2011.89	-145.161	71.2093
2.66798	2012.08	-144.071	74.5418
2.67919	2012.03	-143.162	67.7287
2.6904	2012.02	-142.849	71.0914
2.70161	2012.13	-141.236	76.0214
2.71282	2012.23	-140.187	69.6173
2.72403	2012.03	-140.096	73.2012
2.73524	2012.12	-138.592	73.6673
2.74645	2012.11	-137.577	73.075
2.75766	2011.77	-137.484	74.4439
2.76887	2012.09	-136.107	73.5946
2.78008	2011.95	-135.691	67.5139
2.79129	2012	-135.198	72.6012
2.8025	2012.26	-134.074	69.4752
2.81371	2012.28	-133.445	70.8787
2.82492	2012.68	-132.909	72.5629
2.83613	2012.73	-131.655	69.85
2.84734	2012.31	-131.197	68.1264
2.85855	2012.48	-130.649	73.1747
2.86976	2012.82	-129.292	72.3585
2.88097	2012.7	-128.832	66.8174
2.89218	2013.02	-128.253	74.8844
2.90339	2013.12	-126.864	71.5493
2.9146	2013.32	-126.109	73.5661
2.92581	2013.71	-125.339	76.8194
2.93702	2014.35	-125.085	68.8386
2.94823	2014.86	-124.409	69.1912
2.95944	2015.16	-123.817	71.9956
2.97065	2015.83	-123.04	70.1768
2.98186	2016.02	-122.414	71.0948
2.99307	2016.24	-122.312	67.4303
3.00428	2016.19	-121.479	70.1292
3.01549	2016.81	-121.002	72.6385
3.0267	2017.37	-119.99	76.1178
3.03791	2018.38	-120.389	67.0624
3.04912	2019.09	-120.06	67.1391
3.06033	2019.14	-119.534	65.2145
3.07154	2020.25	-119.497	63.3886
3.08275	2020.33	-118.205	70.3457
3.09396	2020.54	-118.26	65.5877
3.10517	2021.85	-117.786	69.3945
3.11638	2022.43	-117.158	64.6041
3.12759	2022.87	-117.721	62.8804
3.1388	2024.19	-117.223	68.9612
3.15001	2023.91	-116.748	60.5539
3.16122	2024.74	-116.92	63.8033
3.17243	2025.39	-116.288	62.8336
3.18364	2025.8	-115.808	62.6128
3.19485	2026.01	-115.514	61.7844
3.20606	2027.09	-114.872	60.835
3.21727	2027.07	-115.015	58.0442
3.22848	2028.21	-115.449	61.6698
3.23969	2029.28	-115.003	59.5337
3.2509	2029.57	-115.119	57.5197
3.26211	2030.26	-114.288	61.363
3.27332	2030.76	-113.807	57.6041
3.28453	2031.4	-113.975	60.0948
3.29574	2031.95	-113.415	60.9169
3.30695	2032.41	-113.641	54.2158
3.31816	2033.16	-113.299	57.4654
3.32937	2033.71	-112.791	58.6159
3.34058	2034.42	-112.975	57.2671
3.35179	2035.42	-112.868	59.6842
3.363	2035.55	-112.747	55.7241
3.37421	2036.09	-112.532	59.4439
3.38542	2036.86	-112.705	59.2514
3.39663	2037.4	-112.202	61.5427
3.40784	2037.64	-112.467	53.113
3.41905	2038.55	-112.396	59.3389
3.43026	2038.74	-112.029	60.1881
3.44147	2039.09	-112.444	57.2782
3.45268	2040.16	-112.063	68.2117
3.46389	2040.3	-112.067	60.7078
3.4751	2040.87	-112.466	61.533
3.48631	2041.5	-111.981	64.3404
3.49752	2041.52	-112.522	59.1718
3.50873	2042.18	-112.656	64.5772
3.51994	2042.59	-112.433	59.8094
3.53115	2042.87	-112.975	57.376
3.54236	2043.53	-112.521	64.2493
3.55357	2043.61	-112.199	61.3016
3.56478	2043.59	-112.233	67.1185
3.57599	2043.89	-112.058	63.7376
3.5872	2043.97	-112.403	64.4099
3.59841	2043.85	-112.03	66.2436
3.60962	2044.32	-111.9	65.5481
3.62083	2044.37	-112.026	61.9553
3.63204	2044.36	-111.922	66.6699
3.64325	2044.8	-111.761	60.4301
3.65446	2044.88	-111.77	63.6781
3.66567	2044.97	-111.507	63.0746
3.67688	2044.92	-110.834	67.2702
3.68809	2044.95	-110.617	65.2833
3.6993	2044.93	-110.318	67.473
3.71051	2044.91	-109.811	66.2912
3.72172	2044.81	-109.542	66.1671
3.73293	2045.27	-109.377	66.6457
3.74414	2045.66	-108.596	73.8313
3.75535	2045.52	-108.501	70.228
3.76656	2045.96	-108.07	69.1502
3.77777	2046.21	-107.449	78.5353
3.78898	2046.29	-107.199	73.3781
3.80019	2046.6	-107.194	69.7064
3.8114	2046.43	-107.11	72.7935
3.82261	2046.42	-106.253	74.5035
3.83382	2046.73	-106.251	71.5501
3.84503	2046.43	-106.352	71.3121
3.85624	2046.57	-105.75	71.7133
3.86745	2046.54	-105.487	71.6635
3.87866	2046.63	-105.751	67.4595
3.88987	2046.82	-105.185	68.8069
3.90108	2046.63	-104.879	69.255
3.91229	2046.87	-105.031	70.9441
3.9235	2046.75	-104.114	72.1967
3.93471	2046.34	-103.958	65.6088
3.94592	2046.9	-104.173	71.4058
3.95713	2046.43	-102.791	70.605
3.96834	2046.61	-103.037	66.7392
3.97955	2046.57	-102.768	71.1928
3.99076	2046.87	-101.779	65.5069
4.00197	2046.98	-102.321	64.3671
4.01318	2047.31	-101.783	68.543
4.02439	2047.51	-100.991	64.6088
4.0356	2047.45	-101.209	64.6233
4.04681	2047.85	-100.788	64.5326
4.05802	2048.1	-100.333	62.7776
4.06923	2047.98	-100.258	61.4792
4.08044	2048.55	-99.6333	64.6221
4.09165	2048.25	-98.913	68.2839
4.10286	2048.52	-98.7799	60.4932
4.11407	2048.87	-98.4414	65.4093
4.12528	2049	-97.7553	63.4068
4.13649	2049.02	-97.4641	64.6994
4.1477	2049.26	-97.1725	64.558
4.15891	2049.44	-96.6426	62.3764
4.17012	2049.51	-96.7019	65.2151
4.18133	2049.79	-95.7772	67.1013
4.19254	2049.82	-95.9546	60.4723
4.20375	2049.8	-95.6822	66.6308
4.21496	2050.24	-94.9754	59.9862
4.22617	2050.23	-95.3025	58.5165
4.23738	2050.8	-94.9115	58.6982
4.24859	2050.98	-94.2446	59.0166
4.2598	2050.77	-94.5557	59.3728
4.27101	2051.49	-94.5555	62.5441
4.28222	2052.16	-93.7842	62.0282
4.29343	2051.83	-93.7337	59.0076
4.30464	2052.34	-93.3394	63.4854
4.31585	2052.8	-92.8352	58.5245
4.32706	2052.49	-92.8836	57.4505
4.33827	2053.6	-92.7179	58.061
4.34948	2053.96	-92.5962	57.613
4.36069	2054.02	-92.6446	57.6814
4.3719	2054.84	-92.4017	60.5653
4.38311	2055.01	-92.2709	59.013
4.39432	2055.09	-92.5125	57.3097
4.40553	2055.24	-92.4462	57.7551
4.41674	2055.47	-91.8479	68.4264
4.42795	2055.37	-91.8278	62.4796
4.43916	2055.56	-92.6018	58.8413
4.45037	2055.92	-92.5009	56.4035
4.46158	2056.42	-92.7017	50.8391
4.47279	2056.82	-92.6325	50.7484
4.484	2056.81	-93.1922	45.709
4.49521	2057.9	-93.5672	48.6719
4.50642	2058.03	-93.4827	48.3823
4.51763	2057.77	-93.9043	45.535
4.52884	2059.11	-94.3364	50.1859
4.54005	2058.92	-93.75	52.2929
4.55126	2058.69	-94.2251	47.9813
4.56247	2060.14	-94.9236	52.0829
4.57368	2059.92	-94.5563	50.6773
4.58489	2060.46	-95.3851	47.437
4.5961	2061.11	-95.6378	52.3068
4.60731	2061.09	-95.7846	49.6979
4.61852	2061.63	-96.5961	47.3999
4.62973	2062.09	-96.9917	51.5575
4.64094	2062.66	-97.0636	50.4475
4.65215	2062.81	-97.4593	44.9192
4.66336	2063.43	-98.2061	48.1138
4.67457	2063.95	-98.0636	51.9135
4.68578	2063.82	-98.4871	48.542
4.69699	2064.29	-98.6742	48.3543
4.7082	2065.01	-98.8864	53.0344
4.71941	2064.75	-98.9994	49.1992
4.73062	2065	-99.1466	53.0626
4.74183	2065.81	-99.8518	49.3587
4.75304	2066.1	-99.9819	52.5363
4.76425	2065.59	-100.267	48.9294
4.77546	2066.42	-101.24	44.8539
4.78667	2066.32	-101.201	49.2676
4.79788	2066.3	-101.001	50.6521
4.80909	2067.02	-101.354	51.0113
4.8203	2066.97	-101.971	52.6867
4.83151	2067.36	-101.692	54.6357
4.84272	2067.9	-102.124	52.1631
4.85393	2067.62	-102.757	51.0749
4.86514	2068.2	-102.654	52.8428
4.87635	2067.69	-103.109	47.1959
4.88756	2067.91	-103.414	53.4483
4.89877	2068.18	-101.928	64.1837
4.90998	2067.68	-103.6	50.9393
4.92119	2067.76	-103.578	57.1791
4.9324	2067.63	-103.702	54.2187
4.94361	2067.74	-104.402	57.9091
4.95482	2067.54	-103.892	57.3886
4.96603	2067.51	-104.316	56.3726
4.97724	2067.39	-104.827	56.7411
4.98845	2067.35	-104.584	55.6057
4.99966	2067.12	-105.061	51.7642
5.01087	2066.82	-105.303	53.0804
5.02208	2066.55	-104.999	54.4444
5.03329	2065.81	-105.291	54.0428
5.0445	2066.08	-104.814	59.8909
5.05571	2065.68	-104.574	60.7692
5.06692	2065.47	-105.086	56.585
5.07813	2065.5	-104.506	60.1808
5.08934	2065.11	-104.264	63.6775
5.10055	2065.11	-104.615	60.1879
5.11176	2065.09	-104.46	62.1542
5.12297	2064.47	-104.149	60.1283
5.13418	2064.37	-104.392	58.5257
5.14539	2063.99	-104.181	60.1903
5.1566	2063.24	-103.776	60.4716
5.16781	2063.31	-104.225	56.7414
5.17902	2063.1	-104.047	60.8988
5.19023	2062.51	-103.724	59.2491
5.20144	2062.36	-103.613	60.5473
5.21265	2062.26	-103.414	61.7004
5.22386	2061.76	-103.156	58.9093
5.23507	2061.53	-103.513	58.8754
5.24628	2061.27	-103.114	62.3592
5.25749	2060.3	-102.909	63.0345
5.2687	2060.02	-103.162	57.7544
5.27991	2059.91	-102.667	60.7648
5.29112	2059.14	-102.399	62.602
5.30233	2058.75	-102.201	62.8086
5.31354	2058.52	-101.107	68.9748
5.32475	2057.3	-101.463	62.4189
5.33596	2057.15	-101.021	61.9113
5.34717	2056.97	-100.847	63.8482
5.35838	2055.61	-100.205	65.1461
5.36959	2055.56	-100.04	60.5851
5.3808	2055.37	-99.5463	71.2104
5.39201	2053.89	-99.6462	62.5288
5.40322	2053.38	-99.0009	58.0282
5.41443	2053.07	-99.1138	63.1779
5.42564	2052.15	-98.3441	63.625
5.43685	2051.71	-98.4438	56.3744
5.44806	2051.33	-97.9925	61.1857
5.45927	2050.33	-97.5686	58.0192
5.47048	2049.96	-97.3944	58.9391
5.48169	2049.53	-96.99	62.1352
5.4929	2048.42	-96.7589	57.5146
5.50411	2048.09	-96.723	54.9363
5.51532	2047.26	-96.138	58.3481
5.52653	2046.24	-95.7266	60.6126
5.53774	2045.84	-95.7806	58.0534
5.54895	2045.07	-95.3757	59.1256
5.56016	2044.13	-95.0053	57.5909
5.57137	2043.71	-94.5402	61.6107
5.58258	2042.73	-94.2725	59.6872
5.59379	2042.04	-93.9913	55.575
5.605	2041.7	-93.7455	56.4354
5.61621	2040.47	-93.1352	56.5094
5.62742	2039.73	-92.6633	56.9314
5.63863	2039.09	-92.8929	51.9771
5.64984	2038.03	-92.2342	58.9309
5.66105	2037.72	-92.0427	55.008
5.67226	2037.22	-92.0338	54.6688
5.68347	2035.84	-91.4654	54.5169
5.69468	2035.69	-90.8404	53.6967
5.70589	2035.06	-91.1684	53.4243
5.7171	2033.75	-89.9472	57.3093
5.72831	2034.04	-90.0462	53.6804
5.73952	2032.9	-89.9426	55.8393
5.75073	2032.5	-88.983	51.9649
5.76194	2032.51	-89.3933	50.499
5.77315	2031.46	-88.6471	55.9565
5.78436	2031.33	-88.0574	47.3096
5.79557	2031	-87.8657	57.0641
5.80678	2029.87	-87.039	56.4137
5.81799	2029.77	-86.7487	53.0911
5.8292	2029.39	-86.9695	51.9913
5.84041	2028.82	-85.9996	52.2322
5.85162	2028.82	-86.2552	47.9669
5.86283	2028.14	-86.1116	52.4116
5.87404	2028.06	-85.5863	44.7474
5.88525	2027.51	-85.5259	46.1954
5.89646	2027.21	-84.8684	52.341
5.90767	2027.27	-84.7207	47.7128
5.91888	2026.91	-84.786	47.2207
5.93009	2026.4	-83.9845	48.4065
5.9413	2026.22	-83.2289	47.581
5.95251	2026.45	-83.6978	45.5553
5.96372	2025.97	-83.2398	50.3157
5.97493	2025.69	-83.1061	41.0332
5.98614	2025.62	-83.3033	42.7695
5.99735	2025.74	-83.0382	43.8152
6.00856	2025.25	-82.4537	40.9823
6.01977	2025.36	-82.7423	38.5807
6.03098	2025.25	-82.8503	37.9082
6.04219	2024.85	-82.1489	35.8398
6.0534	2024.64	-82.19	35.9441
6.06461	2024.53	-82.1513	38.405
6.07582	2024.28	-81.3756	35.0271
6.08703	2024.26	-82.0814	30.9651
6.09824	2023.75	-81.8419	36.0622
6.10945	2023.9	-81.4393	27.2049
6.12066	2023.79	-82.1851	29.0302
6.13187	2023.4	-82.0189	31.06
6.14308	2024.17	-81.9473	27.4795
6.15429	2023.67	-82.7222	26.6207
6.1655	2023.51	-82.259	29.3474
6.17671	2023.66	-82.4816	20.8065
6.18792	2023.13	-83.2799	16.5301
6.19913	2023.14	-82.9562	24.0923
6.21034	2023.37	-83.0347	17.8196
6.22155	2023.65	-83.7011	19.2769
6.23276	2023.21	-83.8019	21.937
6.24397	2023.79	-84.3178	14.5964
6.25518	2023.91	-85.0554	15.2607
6.26639	2023.93	-85.3874	9.84678
6.2776	2023.89	-86.2049	7.8887
6.28881	2024.28	-86.9706	14.5139
6.30002	2024.34	-87.3034	9.7089
6.31123	2024.06	-88.1858	3.05395
6.32244	2024.35	-89.2178	5.77523
6.33365	2024.68	-89.5153	6.29646
6.34486	2024.65	-90.7704	4.09359
6.35607	2025.09	-91.5761	3.19398
6.36728	2025.06	-91.7954	2.09442
6.37849	2025.78	-92.8778	1.02116
6.3897	2025.82	-93.4584	0.012242
6.40091	2025.64	-94.1426	-1.65747
6.41212	2025.63	-95.2817	-2.6419
6.42333	2026.1	-95.9767	-1.47355
6.43454	2026	-97.1898	-4.01532
6.44575	2026.07	-98.3781	-3.11664
6.45696	2026.34	-98.8889	-5.81373
6.46817	2026.47	-100.384	-8.15164
6.47938	2026.15	-101.102	-5.42411
6.49059	2026.65	-101.958	-10.886
6.5018	2026.68	-103.156	-9.95335
6.51301	2026.48	-103.945	-9.75789
6.52422	2027.09	-104.642	-16.7136
6.53543	2027.03	-106.571	-13.6855
6.54664	2027.07	-107.141	-13.6537
6.55785	2027.83	-108.415	-16.7713
6.56906	2028.39	-110.178	-5.36608
6.58027	2028.17	-110.822	-10.26
6.59148	2028.67	-112.607	-10.941
6.60269	2028.88	-113.476	-5.76999
6.6139	2028.59	-114.71	-7.79902
6.62511	2029.06	-116.059	-9.66865
6.63632	2028.58	-117.045	-8.3654
6.64753	2029.39	-118.228	-6.56483
6.65874	2029.24	-119.301	-9.79102
6.66995	2029.07	-120.421	-8.71953
6.68116	2028.95	-121.96	-11.8499
6.69237	2029.25	-122.473	-8.74573
6.70358	2028.98	-123.712	-7.88465
6.71479	2029.5	-124.786	-10.6862
6.726	2029.5	-125.59	-10.9151
6.73721	2028.98	-127.021	-8.67828
6.74842	2029.44	-128.442	-5.67367
6.75963	2029.05	-129.288	-4.17987
6.77084	2028.23	-130.475	-3.88058
6.78205	2028.97	-131.69	-3.67351
6.79326	2028.79	-132.453	-6.45187
6.80447	2028.97	-133.645	-1.84958
6.81568	2029.58	-134.313	-2.74967
6.82689	2029.29	-135.394	-3.52199
6.8381	2028.78	-135.54	-5.36197
6.84931	2027.94	-136.199	-2.88467
6.86052	2028.04	-137.436	-2.05546
6.87173	2027.9	-138.217	-4.46144
6.88294	2027.32	-138.484	0.927196
6.89415	2026.24	-139.071	-1.58607
6.90536	2026.59	-139.669	-0.585582
6.91657	2025.78	-140.647	2.8876
6.92778	2025.72	-141.068	4.4181
6.93899	2025.82	-141.568	7.14014
6.9502	2024.61	-142.044	3.73924
6.96141	2024.67	-142.75	4.59524
6.97262	2024.98	-142.562	8.59114
6.98383	2025.21	-142.477	6.6505
6.99504	2022.92	-143.059	2.8957
7.00625	2024.41	-142.825	7.78905
7.01746	2023.34	-143.504	12.1876
7.02867	2023.46	-143.737	13.396
7.03988	2022.32	-143.493	10.8989
7.05109	2021.89	-144.035	7.18833
7.0623	2021.18	-144.088	12.0767
7.07351	2020.34	-143.894	11.7619
7.08472	2019.53	-144.268	9.66021
7.09593	2018.87	-144.534	12.4823
7.10714	2018.11	-144.439	8.9553
7.11835	2018.12	-144.63	12.985
7.12956	2017.02	-144.702	9.88172
7.14077	2016.99	-145.029	13.8015
7.15198	2016.61	-144.506	21.6714
7.16319	2015.66	-144.202	21.5376
7.1744	2015.13	-144.155	17.6088
7.18561	2015.07	-144.538	21.3764
7.19682	2013.69	-143.827	23.9789
7.20803	2014.1	-144.378	18.3355
7.21924	2012.86	-143.995	21.0253
7.23045	2011.98	-143.386	15.9081
7.24166	2011.92	-143.763	15.2205
7.25287	2010.42	-141.596	35.7124
7.26408	2009.93	-141.272	27.3197
7.27529	2010.4	-141.191	26.3509
7.2865	2009.3	-140.549	30.6873
7.29771	2008.72	-140.436	23.4412
7.30892	2008.93	-140.865	28.0797
7.32013	2007.53	-139.961	27.6082
7.33134	2007.63	-139.985	25.9636
7.34255	2007.18	-139.454	27.7847
7.35376	2005.29	-138.253	23.227
7.36497	2005.63	-138.17	23.6762
7.37618	2005.02	-137.734	28.96
7.38739	2003.98	-136.452	29.7791
7.3986	2003.81	-135.709	31.7852
7.40981	2003.02	-135.023	35.7825
7.42102	2001.82	-133.868	34.1799
7.43223	2001.47	-133.74	31.5329
7.44344	2001.14	-133.609	35.3061
7.45465	2000.21	-132.548	30.1089
7.46586	1999.59	-132.652	28.2218
7.47707	1999.07	-131.743	33.1043
7.48828	1998.38	-131.062	31.5414
7.49949	1997.79	-130.595	31.6878
7.5107	1996.93	-129.671	33.3963
7.52191	1996.04	-128.577	31.8531
7.53312	1995.54	-128.182	30.6435
7.54433	1995.02	-127.455	33.0813
7.55554	1994.27	-126.655	31.4726
7.56675	1993.62	-125.884	28.2058
7.57796	1992.7	-125.116	32.296
7.58917	1992.23	-124.183	31.701
7.60038	1991.98	-123.526	32.2595
7.61159	1991.13	-122.733	29.0043
7.6228	1990.51	-122.227	32.2749
7.63401	1989.84	-121.176	30.7357
7.64522	1988.63	-120.638	26.0514
7.65643	1988.43	-119.977	31.8658
7.66764	1987.89	-118.88	29.6013
7.67885	1986.63	-118.344	26.6248
7.69006	1986.17	-118.066	22.5258
7.70127	1985.73	-116.689	32.2852
7.71248	1984.82	-115.82	25.5522
7.72369	1984.31	-115.924	22.8679
7.7349	1983.48	-115.185	24.7367
7.74611	1982.46	-114.194	22.566
7.75732	1982.16	-113.795	25.5459
7.76853	1981.25	-112.883	20.7446
7.77974	1981.17	-112.692	20.7035
7.79095	1979.9	-112.199	19.5802
7.80216	1979.63	-111.443	17.3736
7.81337	1978.98	-111.263	15.7211
7.82458	1978.17	-110.691	18.1776
7.83579	1977.39	-109.7	16.0503
7.847	1976.77	-109.376	15.5764
7.85821	1976.16	-109.414	9.63565
7.86942	1975.75	-108.764	7.8356
7.88063	1974.31	-108.036	5.07633
7.89184	1974.18	-108.325	10.3884
7.90305	1973.79	-108.229	7.99747
7.91426	1973.34	-107.995	5.68718
7.92547	1972.14	-107.793	3.52685
7.93668	1972.15	-107.426	6.05213
7.94789	1970.77	-107.006	1.13514
7.9591	1970.35	-106.884	2.04119
7.97031	1968.79	-106.451	-5.36178
7.98152	1968.02	-106.328	-5.32175
7.99273	1967.99	-106.021	-7.909
8.00394	1967.17	-106.32	-7.65896
8.01515	1966.14	-106.463	-8.31609
8.02636	1965.05	-106.269	-13.0777
8.03757	1965.07	-106.354	-13.6923
8.04878	1964.17	-106.208	-12.8971
8.05999	1963.37	-106.725	-16.9776
8.0712	1962.8	-106.884	-10.506
8.08241	1961.62	-107.264	-20.3961
8.09362	1960.32	-107.484	-33.1778
